# Supplementary material for: Analysis of football research trends using text network analysis
Source: PLoS One. 2024 Apr 18;19(4):e0299782. doi: 10.1371/journal.pone.0299782 (PMC11025783; doi:10.1371/journal.pone.0299782)
Supplement: S1 Raw data — (XLSX) [file pone.0299782.s001.xlsx]

## Sheet: raw data (30946 literature)
search	Publication Type	Authors	Book Authors	Book Editors	Book Group Authors	Author Full Names	Book Author Full Names	Group Authors	Article Title	Source Title	Book Series Title	Book Series Subtitle	Language	Document Type	Conference Title	Conference Date	Conference Location	Conference Sponsor	Conference Host	Author Keywords	Keywords Plus	Abstract	Addresses	Affiliations	Reprint Addresses	Email Addresses	Researcher Ids	ORCIDs	Funding Orgs	Funding Name Preferred	Funding Text	Cited References	Cited Reference Count	Times Cited, WoS Core	Times Cited, All Databases	180 Day Usage Count	Since 2013 Usage Count	Publisher	Publisher City	Publisher Address	ISSN	eISSN	ISBN	Journal Abbreviation	Journal ISO Abbreviation	Publication Date	Publication Year	Volume	Issue
football	J	MCKEAG, DB; CANTU, RC				MCKEAG, DB; CANTU, RC			NECK PAIN IN A FOOTBALL PLAYER	PHYSICIAN AND SPORTSMEDICINE																															0091-3847					MAR	1990	18	3
football	J	SHADEL, RF; PUFFER, JC				SHADEL, RF; PUFFER, JC			MANAGING TRAUMATIC HEADACHES IN A FOOTBALL PLAYER	PHYSICIAN AND SPORTSMEDICINE																															0091-3847					AUG	1990	18	8
football	J	JACKSON, DL				JACKSON, DL			SUPERFICIAL PERONEAL NERVE PALSY IN A FOOTBALL PLAYER	PHYSICIAN AND SPORTSMEDICINE																															0091-3847					MAY	1990	18	5
football	J	CANTU, RC; MUELLER, FO				CANTU, RC; MUELLER, FO			CATASTROPHIC SPINE INJURIES IN FOOTBALL (1977-1989)	JOURNAL OF SPINAL DISORDERS																															0895-0385					SEP	1990	3	3
football	J	DAVIS, JW				DAVIS, JW			MEASURING ATHLETIC GOODNESS - FORMAL AXIOLOGY APPLIED TO FOOTBALL	JOURNAL OF THE PHILOSOPHY OF SPORT																															0094-8705						1990	17
football	J	GRAY, WR				GRAY, WR			DUBLIN 1ST HURRAH - AMERICAN-COLLEGE FOOTBALL COMES TO IRELAND	JOURNAL OF POPULAR CULTURE																															0022-3840					FAL	1990	24	2
football	J	RANZANI, E				RANZANI, E			PIANO,RENZO FOOTBALL AND ATHLETIC STADIUM IN BARI ITALY	DOMUS																															0012-5377					MAY	1990		716
football	J	PIPE, AL; VANCAMP, SP				PIPE, AL; VANCAMP, SP			HEART MURMUR IN A FOOTBALL PLAYER WITH A NORMAL ECG	PHYSICIAN AND SPORTSMEDICINE																															0091-3847					FEB	1990	18	2
football	J	SOLOWAY, C				SOLOWAY, C			OLD SOUTH VS THE NEW - MORE THAN A FOOTBALL GAME	NATION																															0027-8378					JAN 22	1990	250	3
football	J	CACCIARI, E; MAZZANTI, L; TASSINARI, D; BERGAMASCHI, R; MAGNANI, C; ZAPPULLA, F; NANNI, G; COBIANCHI, C; GHINI, T; PINI, R; TANI, G				CACCIARI, E; MAZZANTI, L; TASSINARI, D; BERGAMASCHI, R; MAGNANI, C; ZAPPULLA, F; NANNI, G; COBIANCHI, C; GHINI, T; PINI, R; TANI, G			EFFECTS OF SPORT (FOOTBALL) ON GROWTH - AUXOLOGICAL, ANTHROPOMETRIC AND HORMONAL ASPECTS	EUROPEAN JOURNAL OF APPLIED PHYSIOLOGY AND OCCUPATIONAL PHYSIOLOGY																	Tassinari, Davide/AAC-5780-2022	mazzanti, laura/0000-0002-7670-6494													0301-5548					SEP	1990	61	1-2
football	J	REQUA, RK; GARRICK, JG				REQUA, RK; GARRICK, JG			A REVIEW OF THE USE OF PROPHYLACTIC KNEE BRACES IN FOOTBALL	PEDIATRIC CLINICS OF NORTH AMERICA																															0031-3955					OCT	1990	37	5
football	J	ODOR, JM; WATKINS, RG; DILLIN, WH; DENNIS, S; SABERI, M				ODOR, JM; WATKINS, RG; DILLIN, WH; DENNIS, S; SABERI, M			INCIDENCE OF CERVICAL SPINAL STENOSIS IN PROFESSIONAL AND ROOKIE FOOTBALL PLAYERS	AMERICAN JOURNAL OF SPORTS MEDICINE																															0363-5465					SEP-OCT	1990	18	5
football	J	WAYLEN, PR; SNOOK, AM				WAYLEN, PR; SNOOK, AM			PATTERNS OF REGIONAL SUCCESS IN THE FOOTBALL LEAGUE, 1921 TO 1987	AREA																															0004-0894					DEC	1990	22	4
football	J	KAISER, HF				KAISER, HF			BEHAVIOR ENGINEERING PROPOSALS .2. A TIE-BREAKING POINT (TBP) FOR FOOTBALL	PERCEPTUAL AND MOTOR SKILLS																															0031-5125					APR	1990	70	2
football	J	BALE, J				BALE, J			IN THE SHADOW OF THE STADIUM - FOOTBALL GROUNDS AS URBAN NUISANCES	GEOGRAPHY																															0016-7487					OCT	1990	75	329
football	J	GARLAND, DJ; BARRY, JR				GARLAND, DJ; BARRY, JR			PERSONALITY AND LEADER BEHAVIORS IN COLLEGIATE FOOTBALL - A MULTIDIMENSIONAL APPROACH TO PERFORMANCE	JOURNAL OF RESEARCH IN PERSONALITY																															0092-6566	1095-7251				SEP	1990	24	3
football	J	REQUA, RK; GARRICK, JG				REQUA, RK; GARRICK, JG			CLINICAL-SIGNIFICANCE AND EVALUATION OF PROPHYLACTIC KNEE BRACE STUDIES IN FOOTBALL	CLINICS IN SPORTS MEDICINE																															0278-5919					OCT	1990	9	4
football	J	RODEO, SA; OBRIEN, S; WARREN, RF; BARNES, R; WICKIEWICZ, TL; DILLINGHAM, MF				RODEO, SA; OBRIEN, S; WARREN, RF; BARNES, R; WICKIEWICZ, TL; DILLINGHAM, MF			TURF-TOE - AN ANALYSIS OF METATARSOPHALANGEAL JOINT SPRAINS IN PROFESSIONAL FOOTBALL PLAYERS	AMERICAN JOURNAL OF SPORTS MEDICINE																	Rodeo, Scott A/A-7995-2016	Rodeo, Scott A/0000-0002-0745-9880													0363-5465					MAY-JUN	1990	18	3
football	J	TORG, JS; VEGSO, JJ; ONEILL, MJ; SENNETT, B				TORG, JS; VEGSO, JJ; ONEILL, MJ; SENNETT, B			THE EPIDEMIOLOGIC, PATHOLOGICAL, BIOMECHANICAL, AND CINEMATOGRAPHIC ANALYSIS OF FOOTBALL-INDUCED CERVICAL-SPINE TRAUMA	AMERICAN JOURNAL OF SPORTS MEDICINE																															0363-5465					JAN-FEB	1990	18	1
football	J	BENNETT, JC				BENNETT, JC			THE IRRATIONALITY OF INTERSCHOLASTIC FOOTBALL AS A MEANS OF PREPARING ADOLESCENTS FOR ADULTHOOD	PERCEPTUAL AND MOTOR SKILLS																															0031-5125					DEC	1990	71	3
football	J	SUMNER, JL				SUMNER, JL			CROWELL,JOHN,FRANKLIN, METHODISM, AND THE FOOTBALL CONTROVERSY AT TRINITY-COLLEGE, 1887-1894	JOURNAL OF SPORT HISTORY																															0094-1700					SPR	1990	17	1
football	J	BISHOP, JA; FINCH, JH; FORMBY, JP				BISHOP, JA; FINCH, JH; FORMBY, JP			RISK-AVERSION AND RENT-SEEKING REDISTRIBUTIONS - FREE AGENCY IN THE NATIONAL FOOTBALL LEAGUE	SOUTHERN ECONOMIC JOURNAL																															0038-4038	2325-8012				JUL	1990	57	1
football	J	KOVACH, KA				KOVACH, KA			LABOR-RELATIONS IN THE NATIONAL FOOTBALL LEAGUE - ILLEGAL PROCEDURE, DELAY OF GAME, AND UNSPORTSMANLIKE CONDUCT	LABOR LAW JOURNAL																															0023-6586					APR	1990	41	4
football	J	CULLEN, FT; LATESSA, EJ; BYRNE, JP				CULLEN, FT; LATESSA, EJ; BYRNE, JP			SCANDAL AND REFORM IN COLLEGIATE ATHLETICS - IMPLICATIONS FROM A NATIONAL SURVEY OF HEAD FOOTBALL COACHES	JOURNAL OF HIGHER EDUCATION																															0022-1546					JAN-FEB	1990	61	1
football	J	GOLDBERG, L; BOSWORTH, EE; BENTS, RT; TREVISAN, L				GOLDBERG, L; BOSWORTH, EE; BENTS, RT; TREVISAN, L			EFFECT OF AN ANABOLIC-STEROID EDUCATION-PROGRAM ON KNOWLEDGE AND ATTITUDES OF HIGH-SCHOOL FOOTBALL PLAYERS	JOURNAL OF ADOLESCENT HEALTH																															1054-139X	1879-1972				MAY	1990	11	3
football	J	INDELICATO, PA; HERMANSDORFER, J; HUEGEL, M				INDELICATO, PA; HERMANSDORFER, J; HUEGEL, M			NONOPERATIVE MANAGEMENT OF COMPLETE TEARS OF THE MEDIAL COLLATERAL LIGAMENT OF THE KNEE IN INTERCOLLEGIATE FOOTBALL PLAYERS	CLINICAL ORTHOPAEDICS AND RELATED RESEARCH																															0009-921X					JUL	1990		256
football	J	SITLER, M; RYAN, J; HOPKINSON, W; WHEELER, J; SANTOMIER, J; KOLB, R; POLLEY, D				SITLER, M; RYAN, J; HOPKINSON, W; WHEELER, J; SANTOMIER, J; KOLB, R; POLLEY, D			THE EFFICACY OF A PROPHYLACTIC KNEE BRACE TO REDUCE KNEE INJURIES IN FOOTBALL - A PROSPECTIVE, RANDOMIZED STUDY AT WEST POINT	AMERICAN JOURNAL OF SPORTS MEDICINE																	Polly, David Wayne/AAT-5202-2020	Polly, David Wayne/0000-0001-7572-6584													0363-5465					MAY-JUN	1990	18	3
football	J	GROSSARTHMATICEK, R; EYSENCK, HJ; RIEDER, H; RAKIC, L				GROSSARTHMATICEK, R; EYSENCK, HJ; RIEDER, H; RAKIC, L			PSYCHOLOGICAL-FACTORS AS DETERMINANTS OF SUCCESS IN FOOTBALL AND BOXING - THE EFFECTS OF BEHAVIOR-THERAPY	INTERNATIONAL JOURNAL OF SPORT PSYCHOLOGY																															0047-0767					JUL-SEP	1990	21	3
football	J	STUDER, PP; BACHMANN, C; GERTSCH, M; PEHEIM, E; STAUBLI, M				STUDER, PP; BACHMANN, C; GERTSCH, M; PEHEIM, E; STAUBLI, M			MYOCARDIAL-INFARCTION DURING A FOOTBALL GAME - EMPIRIC ESTIMATION OF THE CONTRIBUTION OF SKELETAL-MUSCLE DAMAGE TO THE SERUM CREATINE-KINASE ACTIVITY	CLINICAL CARDIOLOGY																															0160-9289					AUG	1990	13	8
football	J	CLAY, G				CLAY, G			RUN IT DOWN THE FIELD AGAIN, FELLOWS + THE TERM FOOTBALL-FIELD AS A NATIONAL UNIT OF PSYCHO-GEOGRAPHICAL SIZE AND SHAPE	PLACES-A QUARTERLY JOURNAL OF ENVIRONMENTAL DESIGN																															0731-0455					SUM	1990	6	4
football	J	VARGA, M; TAKACS, P				VARGA, M; TAKACS, P			A FATAL ACCIDENT ON THE FOOTBALL FIELD	INTERNATIONAL JOURNAL OF LEGAL MEDICINE												A 21-year old centre forward died after a collision with the opposing goalkeeper during a football match. The centre forward fell to the ground on his back and the goalkeeper fell on top of him, his knee hitting the centre forward hard in the chest and neck. There was no obvious foul and the referee did not award a penalty. The ambulance arrived too late to save the player's life. The medicolegal…																			0937-9827					DEC	1990	104	1
football	J	GRANDI, M; CELANI, MF				GRANDI, M; CELANI, MF			EFFECTS OF FOOTBALL ON THE PITUITARY-TESTICULAR AXIS (PTA) - DIFFERENCES BETWEEN PROFESSIONAL AND NONPROFESSIONAL SOCCER PLAYERS	EXPERIMENTAL AND CLINICAL ENDOCRINOLOGY												Basal levels of LH, FSH, PRL and T, as well as LH, FSH and PRL relative maximum responses (RMRs = peak values/basal values) to an iv bolus of GnRH (0.1 mg) plus TRH (0.2 mg) were evaluated in 7 professional soccer players (PSP) examined on 3 occasions: after a 30 days rest period and 14-15 h from the end of both a customary training session and a strenuous football match, performed at the end of …																			0232-7384					DEC	1990	96	3
football	J	STATHOPOULOS, T; BASKARAN, A; GOH, PA				STATHOPOULOS, T; BASKARAN, A; GOH, PA			FULL-SCALE MEASUREMENTS OF WIND PRESSURES ON FLAT ROOF CORNERS	JOURNAL OF WIND ENGINEERING AND INDUSTRIAL AERODYNAMICS												Some recent wind tunnel studies have shown that wind-induced suctions on flat-roof corner points very close to the edges are very high for specific wind directions, particularly in the presence of low parapets. Full-scale measurements have been carried out on a flat-roof experimental building, 3.3 m high, beside the football field at the Loyola Campus of Concordia University to produce comparativ…																			0167-6105					OCT	1990	36	1-3
soccer	J	Abreau, F; Templer, DI; Schuyler, BA; Hutchison, HT				Abreau, Frank; Templer, Donald I.; Schuyler, Bradley A.; Hutchison, H. Terry			Neuropsychological Assessment of Soccer Players	NEUROPSYCHOLOGY												The purpose of this study was to neuropsychologically assess the attention and concentration of soccer players. Sixty-two male volunteer subjects, 31 soccer players, and 31 tennis players were recruited from local colleges. The Raven Progressive Matrices, Symbol Digit Modalities Test, Perceptual Speed Test, and Paced Auditory Serial Addition Test were administered. There were no significant diffe…																			0894-4105	1931-1559				JUL	1990	4	3
soccer	J	BRODOWICZ, GR; SCHATZ, JC; SVOBODA, MD				BRODOWICZ, GR; SCHATZ, JC; SVOBODA, MD			FREQUENCY, INTENSITY AND DURATION OF LOCOMOTION OF SEMI-PROFESSIONAL SOCCER PLAYERS	JOURNAL OF HUMAN MOVEMENT STUDIES																															0306-7297						1990	18	2
soccer	J	SEEL, M				SEEL, M			THE RUDIMENTS OF OBSERVING SOCCER	MERKUR-DEUTSCHE ZEITSCHRIFT FUR EUROPAISCHES DENKEN																															0026-0096					JUN	1990	44	6
soccer	J	SHEPHARD, RJ				SHEPHARD, RJ			MEETING CARBOHYDRATE AND FLUID NEEDS IN SOCCER	CANADIAN JOURNAL OF SPORT SCIENCES-REVUE CANADIENNE DES SCIENCES DU SPORT																															0833-1235					SEP	1990	15	3
soccer	J	EKSTRAND, J; TROPP, H				EKSTRAND, J; TROPP, H			THE INCIDENCE OF ANKLE SPRAINS IN SOCCER	FOOT & ANKLE																															0198-0211					AUG	1990	11	1
soccer	J	RODRIGO, G; LUSIARDO, M; PEREIRA, G				RODRIGO, G; LUSIARDO, M; PEREIRA, G			RELATIONSHIP BETWEEN ANXIETY AND PERFORMANCE IN SOCCER PLAYERS	INTERNATIONAL JOURNAL OF SPORT PSYCHOLOGY					22ND INTERAMERICAN CONGRESS OF PSYCHOLOGY	JUN, 1989	BUENOS AIRES, ARGENTINA																								0047-0767					APR-JUN	1990	21	2
soccer	J	BRYNHILDSEN, J; EKSTRAND, J; JEPPSSON, A; TROPP, H				BRYNHILDSEN, J; EKSTRAND, J; JEPPSSON, A; TROPP, H			PREVIOUS INJURIES AND PERSISTING SYMPTOMS IN FEMALE SOCCER PLAYERS	INTERNATIONAL JOURNAL OF SPORTS MEDICINE																															0172-4622	1439-3964				DEC	1990	11	6
soccer	J	TAIMELA, S; OSTERMAN, L; KUJALA, U; LEHTO, M; KORHONEN, T; ALARANTA, H				TAIMELA, S; OSTERMAN, L; KUJALA, U; LEHTO, M; KORHONEN, T; ALARANTA, H			MOTOR ABILITY AND PERSONALITY WITH REFERENCE TO SOCCER INJURIES	JOURNAL OF SPORTS MEDICINE AND PHYSICAL FITNESS																	Kujala, Urho/AAP-2547-2020	Kujala, Urho/0000-0002-9262-1992; Taimela, Simo/0000-0001-6755-2983													0022-4707					JUN	1990	30	2
soccer	J	CAPASSO, G; MAFFULLI, N; TESTA, V				CAPASSO, G; MAFFULLI, N; TESTA, V			RUPTURE OF THE INTERSESAMOID LIGAMENT OF A SOCCER PLAYERS FOOT	FOOT & ANKLE																	Maffulli, Nicola/A-1839-2014	Maffulli, Nicola/0000-0002-5327-3702													0198-0211					JUN	1990	10	6
soccer	J	EDELMAN, R				EDELMAN, R			THE PROFESSIONALIZATION OF SOVIET SPORT - THE CASE OF THE SOCCER UNION	JOURNAL OF SPORT HISTORY																															0094-1700					SPR	1990	17	1
soccer	J	KRAMER, JF; BALSOR, BE				KRAMER, JF; BALSOR, BE			LOWER-EXTREMITY PREFERENCE AND KNEE EXTENSOR TORQUES IN INTERCOLLEGIATE SOCCER PLAYERS	CANADIAN JOURNAL OF SPORT SCIENCES-REVUE CANADIENNE DES SCIENCES DU SPORT																															0833-1235					SEP	1990	15	3
soccer	J	OLMA, W				OLMA, W			THE SOCCER GAME OF LIFE - SOME PRELIMINARY REMARKS ON AN INEXHAUSTIBLE THEME	TEXT & KRITIK																															0040-5329					JUL	1990		107
soccer	J	ENGSTROM, B; FORSSBLAD, M; JOHANSSON, C; TORNKVIST, H				ENGSTROM, B; FORSSBLAD, M; JOHANSSON, C; TORNKVIST, H			DOES A MAJOR KNEE INJURY DEFINITELY SIDELINE AN ELITE SOCCER PLAYER	AMERICAN JOURNAL OF SPORTS MEDICINE																															0363-5465					JAN-FEB	1990	18	1
soccer	J	KUZON, WM; ROSENBLATT, JD; HUEBEL, SC; LEATT, P; PLYLEY, MJ; MCKEE, NH; JACOBS, I				KUZON, WM; ROSENBLATT, JD; HUEBEL, SC; LEATT, P; PLYLEY, MJ; MCKEE, NH; JACOBS, I			SKELETAL-MUSCLE FIBER TYPE, FIBER SIZE, AND CAPILLARY SUPPLY IN ELITE SOCCER PLAYERS	INTERNATIONAL JOURNAL OF SPORTS MEDICINE																	Plyley, Michael J/D-1409-2011; Jacobs, Ira/AAE-9445-2021														0172-4622	1439-3964				APR	1990	11	2
soccer	J	KOPIEZ, R				KOPIEZ, R			SOCCER GAMES AND WHAT GERMANS SING AT THEM - OR, THE SONGS OF THE FOLK ARE NOT FOLKSONGS	MUSICA																															0027-4518					NOV-DEC	1990	44	6
soccer	J	TRAVERSO, A; BALDARI, A; CATALANI, F				TRAVERSO, A; BALDARI, A; CATALANI, F			THE COEXISTENCE OF OSGOOD-SCHLATTERS DISEASE WITH SINDING-LARSEN-JOHANSSONS DISEASE - CASE-REPORT IN AN ADOLESCENT SOCCER PLAYER	JOURNAL OF SPORTS MEDICINE AND PHYSICAL FITNESS																															0022-4707					SEP	1990	30	3
soccer	J	BARFIELD, B; FISCHMAN, MG				BARFIELD, B; FISCHMAN, MG			CONTROL OF A GROUND-LEVEL BALL AS A FUNCTION OF SKILL LEVEL AND SIGHT OF THE FOOT	JOURNAL OF HUMAN MOVEMENT STUDIES																															0306-7297						1990	19	4
soccer	J	LJUNGBERG, G; BIRKHED, D				LJUNGBERG, G; BIRKHED, D			DENTAL-CARIES IN PLAYERS BELONGING TO A SWEDISH SOCCER TEAM	SWEDISH DENTAL JOURNAL												Since dental caries is associated with frequent use of sugar-containing products and since there is a potential risk for such a consumption among sportsmen, we conducted a clinical study of a group (n = 30) of 17-30-year old elite soccer players, including DFS and various caries-related factors, such as plaque index, numbers of cariogenic microorganisms in saliva and sugar intake frequency. Each …																			0347-9994						1990	14	6
soccer	J	HAGLUND, Y; PERSSON, HE				HAGLUND, Y; PERSSON, HE			DOES SWEDISH AMATEUR BOXING LEAD TO CHRONIC BRAIN-DAMAGE .3. A RETROSPECTIVE CLINICAL NEUROPHYSIOLOGICAL STUDY	ACTA NEUROLOGICA SCANDINAVICA												The aim of the present study was to investigate possible chronic brain damage due to Swedish amateur boxing. Forty seven former amateur boxers, 22 with many (HM = high-matched) and 25 with few matches (LM = low-matched) during their career were examined and compared with two control groups of 25 soccer players and 25 track and field athletes in the same age-range. No severe EEG abnormality was fo…																			0001-6314					DEC	1990	82	6
football	J	ZANI, B; KIRCHLER, E				ZANI, B; KIRCHLER, E			WHEN VIOLENCE OVERSHADOWS THE SPIRIT OF SPORTING COMPETITION - ITALIAN FOOTBALL FANS AND THEIR CLUBS	JOURNAL OF COMMUNITY & APPLIED SOCIAL PSYCHOLOGY																	Kirchler, Erich Kirchler/K-7985-2013; Zani, Bruna/F-3498-2012	Kirchler, Erich Kirchler/0000-0003-4731-1650; ZANI, BRUNA/0000-0001-7358-5001													1052-9284					APR	1991	1	1
football	J	MASON, C; ROBINS, R				MASON, C; ROBINS, R			THE SPATIAL EXTERNALITY FIELDS OF FOOTBALL STADIUMS - THE EFFECTS OF FOOTBALL AND NON-FOOTBALL USES AT KENILWORTH-ROAD, LUTON	APPLIED GEOGRAPHY																															0143-6228					OCT	1991	11	4
football	J	JARY, D; HORNE, J; BUCKE, T				JARY, D; HORNE, J; BUCKE, T			FOOTBALL FANZINES AND FOOTBALL CULTURE - A CASE OF SUCCESSFUL CULTURAL CONTESTATION	SOCIOLOGICAL REVIEW																															0038-0261					AUG	1991	39	3
football	J	ELDER, AT; JYOTHINAGARAM, SG; PADFIELD, PL; SHAW, TRD				ELDER, AT; JYOTHINAGARAM, SG; PADFIELD, PL; SHAW, TRD			HEMODYNAMIC-RESPONSE IN SOCCER SPECTATORS - IS SCOTTISH FOOTBALL EXCITING	BRITISH MEDICAL JOURNAL												Objective - To determine the effect of watching a game of Scottish football on heart rate and blood pressure. Design - Prospective study. Setting - Two Scottish Premier League football grounds. Subjects - 10 healthy men, each a supporter of one of two clubs. Main outcome measures - Systolic and diastolic blood pressure and heart rate at home, while walking, and during the match. Results - Systoli…						Elder, Andrew/0000-0003-3229-9601													0959-8138					DEC 21	1991	303	6817
football	J	ELLIS, C				ELLIS, C			FOOTBALL - FAIR GAME	NEW STATESMAN & SOCIETY																															0954-2361					APR 26	1991	4	148
football	J	ARMSTRONG, G; HARRIS, R				ARMSTRONG, G; HARRIS, R			FOOTBALL HOOLIGANS - THEORY AND EVIDENCE	SOCIOLOGICAL REVIEW																															0038-0261					AUG	1991	39	3
football	J	REDHEAD, S				REDHEAD, S			SOME REFLECTIONS ON DISCOURSES ON FOOTBALL HOOLIGANISM	SOCIOLOGICAL REVIEW																															0038-0261					AUG	1991	39	3
football	J	SACK, AL				SACK, AL			THE UNDERGROUND ECONOMY OF COLLEGE FOOTBALL	SOCIOLOGY OF SPORT JOURNAL					MEETING OF THE NORTH AMERICAN SOC FOR THE SOCIOLOGY OF SPORT	NOV, 1989	WASHINGTON, DC	N AMER SOC SOCIOL SPORT																							0741-1235					MAR	1991	8	1
football	J	KIRKBY, RJ				KIRKBY, RJ			USE OF SPORT PSYCHOLOGY TECHNIQUES BY PROFESSIONAL AUSTRALIAN FOOTBALL LEAGUE PLAYERS	PERCEPTUAL AND MOTOR SKILLS												Responses to a postseason sport psychology questionnaire showed that most of the 22 members of a successful professional football team used cognitive rehearsal and self-instruction during or in preparation for games. Fewer players reported using relaxation strategies. Attitudes toward sport psychology were positive.																			0031-5125					DEC	1991	73	3
football	J	MOORHOUSE, HF				MOORHOUSE, HF			FOOTBALL HOOLIGANS - OLD BOTTLE, NEW WHINES	SOCIOLOGICAL REVIEW																															0038-0261					AUG	1991	39	3
football	J	MARZO, JM; SIMMONS, EH; WHIELDON, TJ				MARZO, JM; SIMMONS, EH; WHIELDON, TJ			NECK INJURIES TO HIGH-SCHOOL FOOTBALL PLAYERS IN WESTERN NEW-YORK-STATE	NEW YORK STATE JOURNAL OF MEDICINE												The goals of this study were to document the incidence of all injuries to the cervical spine at four Western New York high schools over two consecutive football seasons, and to compare the regional incidence to other reports. We also sought to identify the athletes at greatest risk of injury as determined by preseason questionnaire, medical history, and physical examination. Seventy-four high sch…																			0028-7628					FEB	1991	91	2
football	J	HOBBS, D; ROBINS, D				HOBBS, D; ROBINS, D			THE BOY DONE GOOD - FOOTBALL VIOLENCE, CHANGES AND CONTINUITIES	SOCIOLOGICAL REVIEW																															0038-0261					AUG	1991	39	3
football	J	HORAK, R				HORAK, R			THINGS CHANGE - TRENDS IN AUSTRIAN FOOTBALL HOOLIGANISM FROM 1977-1990	SOCIOLOGICAL REVIEW																															0038-0261					AUG	1991	39	3
football	J	BORRERO, E				BORRERO, E			LEFT RENAL-ARTERY DISSECTION CAUSED BY A FOOTBALL INJURY	NEW YORK STATE JOURNAL OF MEDICINE																															0028-7628					DEC	1991	91	12
football	J	DUKE, V				DUKE, V			THE SOCIOLOGY OF FOOTBALL - A RESEARCH AGENDA FOR THE 1990S	SOCIOLOGICAL REVIEW																															0038-0261					AUG	1991	39	3
football	J	JAHN, G				JAHN, G			SYDNEY-FOOTBALL-STADIUM SYDNEY, AUSTRALIA, PHILIP-COX-RICHARDSON-TAYLOR-AND-PARTNERS,ARCHITECT	ARCHITECTURAL RECORD																															0003-858X					JUN	1991	179	6
football	J	FINE, KM; VEGSO, JJ; SENNETT, B; TORG, JS				FINE, KM; VEGSO, JJ; SENNETT, B; TORG, JS			PREVENTION OF CERVICAL-SPINE INJURIES IN FOOTBALL - A MODEL FOR OTHER SPORTS	PHYSICIAN AND SPORTSMEDICINE												Data on head and neck injuries in tackle football have been compiled since 1971 by the National Football Head and Neck Injury Registry. A preliminary analysis in 1975 indicated that most of the serious cervical spine injuries were caused by axial loading. Consequently, the leading college and high school athletic associations banned the use of the head as a battering ram (spearing) in blocking an…																			0091-3847					OCT	1991	19	10
football	J	BENNETT, JC				BENNETT, JC			THE IRRATIONALITY OF GREATER FUNDING AS JUSTIFICATION FOR EDUCATORS PROLIFERATION OF INTERSCHOLASTIC FOOTBALL	PERCEPTUAL AND MOTOR SKILLS																															0031-5125					APR	1991	72	2
football	J	KRAUT, A; CHAN, E; LIOY, PJ; COHEN, FB; GOLDSTEIN, BD; LANDRIGAN, PJ				KRAUT, A; CHAN, E; LIOY, PJ; COHEN, FB; GOLDSTEIN, BD; LANDRIGAN, PJ			EPIDEMIOLOGIC INVESTIGATION OF A CANCER CLUSTER IN PROFESSIONAL FOOTBALL PLAYERS	ENVIRONMENTAL RESEARCH																	Lioy, Paul J/F-6148-2011														0013-9351					DEC	1991	56	2
football	J	FREY, JH; EITZEN, DS				FREY, JH; EITZEN, DS			SPORT AND SOCIETY	ANNUAL REVIEW OF SOCIOLOGY																															0360-0572						1991	17
football	J	BENNETT, JC				BENNETT, JC			THE IRRATIONALITY OF PUBLIC DEMAND AS JUSTIFICATION FOR EDUCATORS PROLIFERATION OF INTERSCHOLASTIC FOOTBALL	PSYCHOLOGICAL REPORTS																															0033-2941					FEB	1991	68	1
football	J	NEWBY, RW; SIMPSON, S				NEWBY, RW; SIMPSON, S			PERSONALITY PROFILE OF NONSCHOLARSHIP COLLEGE FOOTBALL PLAYERS	PERCEPTUAL AND MOTOR SKILLS												This paper presents a profile of the mood states of nonscholarship football players as measured by the Profile of Mood States inventory. Analysis suggests that these 120 athletes did not conform to the iceberg profile described for elite athletes, differing mainly in the areas of tension and anger. The athletes measured for this report indicated more anger than a sample of 60 football players att…																			0031-5125					DEC	1991	73	3
football	J	BENNETT, JC				BENNETT, JC			THE IRRATIONALITY OF THE CATHARSIS THEORY OF AGGRESSION AS JUSTIFICATION FOR EDUCATORS SUPPORT OF INTERSCHOLASTIC FOOTBALL	PERCEPTUAL AND MOTOR SKILLS																															0031-5125					APR	1991	72	2
football	J	COOPER, DE; WARREN, RF; BARNES, R				COOPER, DE; WARREN, RF; BARNES, R			TRAUMATIC SUBLUXATION OF THE HIP RESULTING IN ASEPTIC NECROSIS AND CHONDROLYSIS IN A PROFESSIONAL FOOTBALL PLAYER	AMERICAN JOURNAL OF SPORTS MEDICINE																															0363-5465					MAY-JUN	1991	19	3
football	J	HAMALAINEN, H; RANKINEN, S				HAMALAINEN, H; RANKINEN, S			UPPER-BOUNDS FOR FOOTBALL POOL PROBLEMS AND MIXED COVERING CODES	JOURNAL OF COMBINATORIAL THEORY SERIES A																															0097-3165					JAN	1991	56	1
football	J	PASCARELLA, ET; SMART, JC				PASCARELLA, ET; SMART, JC			IMPACT OF INTERCOLLEGIATE ATHLETIC PARTICIPATION FOR AFRICAN-AMERICAN AND CAUCASIAN MEN - SOME FURTHER EVIDENCE	JOURNAL OF COLLEGE STUDENT DEVELOPMENT																															0897-5264	1543-3382				MAR	1991	32	2
football	J	RETTIG, AC				RETTIG, AC			HAND INJURIES IN FOOTBALL PLAYERS - GETTING A GRIP ON FRACTURES	PHYSICIAN AND SPORTSMEDICINE												Hand fractures are fairly common in football, though published studies on the subject are sparse. The risk of permanent functional impairment underlines the importance of knowing the specific treatment options. Most fractures are stable and can be treated with casting and splinting, but some require open reduction and internal fixation. Return-to-play recommendations depend on symptoms, the playe…																			0091-3847					NOV	1991	19	11
football	J	MASSA, M				MASSA, M			ON THE USES OF HERESY + DEBATE OVER SALVATION OUTSIDE THE CATHOLIC CHURCH - FEENEY,LEONARD, DOUGLAS,MARY, AND THE NOTRE-DAME FOOTBALL TEAM	HARVARD THEOLOGICAL REVIEW																															0017-8160					JUL	1991	84	3
football	J	SMITH, RE; SMOLL, FL				SMITH, RE; SMOLL, FL			BEHAVIORAL-RESEARCH AND INTERVENTION IN YOUTH SPORTS	BEHAVIOR THERAPY																															0005-7894	1878-1888				SUM	1991	22	3
football	J	MAGNES, SA; FELDMAN, A				MAGNES, SA; FELDMAN, A			KNEE PAIN IN A YOUNG FOOTBALL PLAYER - DONT ASSUME ITS SPORTS-RELATED	PHYSICIAN AND SPORTSMEDICINE												Knee injuries are not always what they seem on the basis of history and physical examination, as seen in this case. The patient was a 13-year-old boy who had sustained a left lateral knee contusion while playing football, followed 2 weeks later by a mild blow to the knee inflicted by a school bully. X-rays revealed an osteogenic sarcoma. This case illustrates the importance of obtaining x-rays of…																			0091-3847					JAN	1991	19	1
football	J	VANWEE, GJM				VANWEE, GJM			BOUNDS ON PACKINGS AND COVERINGS BY SPHERES IN Q-ARY AND MIXED HAMMING-SPACES	JOURNAL OF COMBINATORIAL THEORY SERIES A																															0097-3165					MAY	1991	57	1
football	J	RETTIG, AC				RETTIG, AC			HAND INJURIES IN FOOTBALL PLAYERS - SOFT-TISSUE TRAUMA	PHYSICIAN AND SPORTSMEDICINE												Football players have a fairly high risk of injury to the soft tissues of the hand; among the most common problems are thumb sprains and proximal interphalangeal joint dislocations. Stable ligament injuries can be treated with splints and casts, but more severe sprains may require surgical intervention. Closed tendon injuries must be followed carefully to prevent boutonniere deformity or mallet f…																			0091-3847					DEC	1991	19	12
football	J	VERESCHAGIN, KS; WIENS, JJ; FANTON, GS; DILLINGHAM, MF				VERESCHAGIN, KS; WIENS, JJ; FANTON, GS; DILLINGHAM, MF			BURNERS - DONT OVERLOOK OR UNDERESTIMATE THEM	PHYSICIAN AND SPORTSMEDICINE												A burner is a temporary dysfunction of the neural structures in the brachial plexus after a blow to the head, neck, or shoulder. To elucidate the incidence of burners, the authors studied 446 football players throughout the 1989 football season. Burners were more frequent at higher levels of competition, and among defensive rather than offensive players. A temporary neurologic deficit was often p…																			0091-3847					SEP	1991	19	9
football	J	LINDAMAN, LM				LINDAMAN, LM			PHYSICIAN CARE FOR INTERSCHOLASTIC ATHLETES IN MICHIGAN	AMERICAN JOURNAL OF SPORTS MEDICINE												Between January 1989 and March 1989 the athletic directors of the 711 high schools in the Michigan High School Athletic Association were surveyed as to what sports and levels of competition each school offered and what level of medical care was available. Fifty-seven percent of the surveyed schools returned properly completed forms. Sixty-one percent of the schools responding reported having a ph…																			0363-5465					JAN-FEB	1991	19	1
football	J	STERN, H				STERN, H			ON THE PROBABILITY OF WINNING A FOOTBALL GAME	AMERICAN STATISTICIAN												Based on the results of the 1981, 1983, and 1984 National Football League seasons, the distribution of the margin of victory over the point spread (defined as the number of points scored by the favorite minus the number of points scored by the underdog minus the point spread) is not significantly different from the normal distribution with mean zero and standard deviation slightly less than fourt…																			0003-1305					AUG	1991	45	3
football	J	DUCKWORTH, DH				DUCKWORTH, DH			MANAGING PSYCHOLOGICAL TRAUMA IN THE POLICE SERVICE - FROM THE BRADFORD FIRE TO THE HILLSBOROUGH CRUSH DISASTER	JOURNAL OF THE SOCIETY OF OCCUPATIONAL MEDICINE												Particularly since the Bradford football stadium fire of May 1985, the UK Police Service has been developing increasingly sophisticated procedures for managing post-traumatic stress reactions in its officers. Coupled with the growth of dedicated occupational health units within the Police Service, this suggests that physicians working within police forces will have an increasingly important role …																			0301-0023					WIN	1991	41	4
football	J	BADER, D; SCHRATZ, W; KIENZLE, HF				BADER, D; SCHRATZ, W; KIENZLE, HF			ISOLATED ACUTE DISLOCATION OF THE SUPERIOR TIBIO-FIBULAR JOINT	UNFALLCHIRURG												The case presented of a rare injury of the left knee joint underlines the necessity for meticulous examination. We report on isolated dislocation of the head of the fibula in a 25-year-old football player; the diagnosis and therapy for this rare injury are presented.																			0177-5537					DEC	1991	94	12
football	J	REINIG, JW; MCDEVITT, ER; OVE, PN				REINIG, JW; MCDEVITT, ER; OVE, PN			PROGRESSION OF MENISCAL DEGENERATIVE CHANGES IN COLLEGE FOOTBALL PLAYERS - EVALUATION WITH MR IMAGING	RADIOLOGY												Intrameniscal degenerative changes, presumably due to mild repetitive trauma, have been shown in many college and professional athletes, but it is uncertain over what period of time they can develop or significantly progress. To ascertain this period, the authors used magnetic resonance (MR) imaging to examine one knee in each of 20 players in the starting lineup of a major college football team …																			0033-8419					OCT	1991	181	1
football	J	PINE, D				PINE, D			ARTIFICIAL VS NATURAL TURF - INJURY PERCEPTIONS FAN THE DEBATE	PHYSICIAN AND SPORTSMEDICINE												Debate about playing surfaces is taking an impassioned turn: Baseball and football players charge that artificial turf produces more sore muscles and injuries-and more missed practices. Although researchers have yet to determine if these accusations are fair, some institutions are returning to the real thing. In the meantime, better-designed shoes may even the playing fields.																			0091-3847					AUG	1991	19	8
football	J	WILKERSON, GB				WILKERSON, GB			COMPARATIVE BIOMECHANICAL EFFECTS OF THE STANDARD METHOD OF ANKLE TAPING AND A TAPING METHOD DESIGNED TO ENHANCE SUBTALAR STABILITY	AMERICAN JOURNAL OF SPORTS MEDICINE												The purpose of this study was to compare the restrictive effects of the widely recognized standard method of ankle taping with those of a modified ankle taping method that incorporates an additional component, the subtalar sling. Both ankles of 30 college football players were measured for maximal passive motion before taping, immediately after taping, and after a 2 to 3 hour football practice se…					Wilkerson, Gary B./AAG-4103-2021	Wilkerson, Gary B./0000-0001-8433-7329													0363-5465					NOV-DEC	1991	19	6
football	J	TORG, JS; PAVLOV, H; ONEILL, MJ; NICHOLS, CE; SENNETT, B				TORG, JS; PAVLOV, H; ONEILL, MJ; NICHOLS, CE; SENNETT, B			THE AXIAL LOAD TEARDROP FRACTURE - A BIOMECHANICAL, CLINICAL, AND ROENTGENOGRAPHIC ANALYSIS	AMERICAN JOURNAL OF SPORTS MEDICINE												The anteroinferior cervical vertebral body corner fracture was originally described by Schneider and Cann as the teardrop fracture. This report analyzes the biomechanical, clinical, and roentgenographic features of 55 such fractures obtained from the National Football Head and Neck Injury Registry. Teardrop fractures resulting from tackle football characteristically occurred in players attempting…																			0363-5465					JUL-AUG	1991	19	4
football	J	STOCK, JG; CORNELL, FM				STOCK, JG; CORNELL, FM			PREVENTION OF SPORTS-RELATED EYE INJURY	AMERICAN FAMILY PHYSICIAN												Sports-related eye injury is an important cause of vision loss. Many eye injuries can be prevented through the supervision of play, the enforcement of game rules and the use of eye protective devices. State-of-the-art eye protective devices incorporate highly impact-resistant optical material, usually polycarbonate lenses, in a sturdy frame. Protective devices are available for use in racquet spo…																			0002-838X					AUG	1991	44	2
football	J	JECH, C				JECH, C			FULLERENE MOLECULE - A SUBMICROSCOPIC FOOTBALL MADE OF CARBON	CHEMICKE LISTY												After the discovery of a possible existence of the cluster molecule of carbon (fullerene, C60) five years ago, a technique for preparation and purification of substantial amounts of fullerenes C60 and C70 has now been published. In this paper results of studies are reviewed, in which physical properties of fullerenes such as obtained by optical spectroscopy, X ray and electron diffraction, scanni…																			0009-2770	1213-7103					1991	85	12
football	J	SALVA, PS; BACON, GE				SALVA, PS; BACON, GE			ANABOLIC-STEROIDS - INTEREST AMONG PARENTS AND NONATHLETES	SOUTHERN MEDICAL JOURNAL												To determine the nature and extent of public interest in anabolic steroids, questionnaires were sent to 1290 family physicians and pediatricians in Texas. Of the 517 respondents, 55% reported being asked about steroids or seeing possible steroid users in their practices during the previous 5 years; 261 physicians (51%) reported 1682 inquiries. High school aged boys were the subject of 60% of all …																			0038-4348	1541-8243				MAY	1991	84	5
football	J	SIDERS, WA; BOLONCHUK, WW; LUKASKI, HC				SIDERS, WA; BOLONCHUK, WW; LUKASKI, HC			EFFECTS OF PARTICIPATION IN A COLLEGIATE SPORT SEASON ON BODY-COMPOSITION	JOURNAL OF SPORTS MEDICINE AND PHYSICAL FITNESS												Fifty-three collegiate athletes (18 female and 35 male) were recruited from university varsity basketball, football, swim, and wrestling team rosters. Body composition was estimated before the beginning and before the end of sport seasons by using hydrodensitometry to determine the effect of participation in competitive sport seasons on the body composition of collegiate athletes. ANOVAs applied …																			0022-4707					DEC	1991	31	4
football	J	HAMILTON, LH; HAMILTON, WG				HAMILTON, LH; HAMILTON, WG			CLASSICAL BALLET - BALANCING THE COSTS OF ARTISTRY AND ATHLETICISM	MEDICAL PROBLEMS OF PERFORMING ARTISTS												Classical ballet is unique among the performing arts. In addition to its aesthetic requirements, ballet's physical demands exceed even those of professional football. To meet these standards, the dancer must be both artist and athlete, displaying a tremendous amount of strength in a thin, aesthetically proportioned body. Research suggests that balancing the dual demands of artistry and athleticis…																			0885-1158					JUN	1991	6	2
football	J	SHERMAN, MF; LIEBER, L; BONAMO, JR; PODESTA, L; REITER, I				SHERMAN, MF; LIEBER, L; BONAMO, JR; PODESTA, L; REITER, I			THE LONG-TERM FOLLOW-UP OF PRIMARY ANTERIOR CRUCIATE LIGAMENT REPAIR - DEFINING A RATIONALE FOR AUGMENTATION	AMERICAN JOURNAL OF SPORTS MEDICINE												Fifty primary ACL repairs using the Marshall multiple suture technique were analyzed. The average age at surgery was 23 years (range, 15 to 56), with 76% under the age of 30. The average followup was 61.3 months (range, 48 to 86). The average time from injury to surgery was 7 days (range, 1 to 18). Eighty percent of the injuries were sports-related with football and skiing predominating. Thirty-e…																			0363-5465					MAY-JUN	1991	19	3
football	J	LEVINE, MS; SCHEINER, JD; RUBESIN, SE; LAUFER, I; HERLINGER, H				LEVINE, MS; SCHEINER, JD; RUBESIN, SE; LAUFER, I; HERLINGER, H			DIAGNOSIS OF PNEUMOPERITONEUM ON SUPINE ABDOMINAL RADIOGRAPHS	AMERICAN JOURNAL OF ROENTGENOLOGY												A blinded, retrospective study was performed to determine the value of supine abdominal radiographs in diagnosing pneumoperitoeum. Suprine films from 44 cases of pneumoperitoneum were randomly interspersed among supine films from 87 control subjects without free air, and the films were reviewed for the presence or absence of various signs of pneumoperitoneum, including Rigler's sign (gas on both …																			0361-803X					APR	1991	156	4
football	J	ORBE, LC; GALLEGO, FG; SOBRINO, N; SOTILLO, J; LOPEZSENDON, JL; OLIVER, J; COMA, I; FRUTOS, A; SOBRINO, JA; NAVARRO, JM				ORBE, LC; GALLEGO, FG; SOBRINO, N; SOTILLO, J; LOPEZSENDON, JL; OLIVER, J; COMA, I; FRUTOS, A; SOBRINO, JA; NAVARRO, JM			ACUTE MYOCARDIAL-INFARCTION AFTER BLUNT CHEST TRAUMA IN YOUNG-PEOPLE - NEED FOR PROMPT INTERVENTION	CATHETERIZATION AND CARDIOVASCULAR DIAGNOSIS												We describe four cases of acute myocardial infarction in young patients, secondary to blunt chest trauma. One case was treated with intracoronary thrombolysis and angioplasty, two cases received systemic thrombolysis, and the last one did not have any reperfusion therapy. The coronary angiograms of the left anterior descending artery showed thrombosis in two cases, coronary dissection in one case…																			0098-6569					NOV	1991	24	3
football	J	ZHEN, Z				ZHEN, Z			LINEAR INEQUALITIES FOR COVERING CODES .1. PAIR COVERING INEQUALITIES	IEEE TRANSACTIONS ON INFORMATION THEORY												The lower bounds on K(n, R), minimum number of codewords of any binary code of length n, and covering radius R are improved. A new technique combining the Hamming association scheme and the results of a classic problem of covering pairs by k-tuples is introduced. This new method leads to improvement of the lower bounds on K(n, R) for over 80 pairs of values of n and R within the range of n less-t…																			0018-9448					MAY	1991	37	3
football	J	SHAKER, AM; SHAHEEN, MAE; ONEEL, PJ				SHAKER, AM; SHAHEEN, MAE; ONEEL, PJ			TRAUMATIC ASEPTIC OSTEITIS PUBIS	ANNALS OF SAUDI MEDICINE												We studied 78 cases of traumatic aseptic osteitis pubis among Saudi athletes to elucidate the clinical and radiological features of the condition as well as the outcome of management and the etiology. The most common presenting complaints were pain in the groin and lower abdomen, and tenderness over the symphysis pubis. Widening and osteolysis of the symphsis pubis were the most frequent radiolog…																			0256-4947					MAR	1991	11	2
football	J	BRADFORD, BJ; LYONS, CW				BRADFORD, BJ; LYONS, CW			PREPARTICIPATION SPORTS ASSESSMENT IN WESTERN PENNSYLVANIA	JOURNAL OF ADOLESCENT HEALTH												The preparticipation sports assessment is considered an important component of medical care for student athletes. Recent debate has ensued regarding the benefit for either athletes or schools from the assessments as currently practiced. This study describes the content, style, and methods of the required preparticipation sports assessments prior to an autumn football season in western Pennsylvani…																			1054-139X					JAN	1991	12	1
football	J	BOYTIM, MJ; FISCHER, DA; NEUMANN, L				BOYTIM, MJ; FISCHER, DA; NEUMANN, L			SYNDESMOTIC ANKLE SPRAINS	AMERICAN JOURNAL OF SPORTS MEDICINE												In this study we reviewed ankle sprains in a professional football team over a 6 year period. Fifteen players who sustained syndesmotic ankle sprains were compared with 28 players who sustained significant lateral ankle sprains. Players with syndesmotic sprains missed significantly more games and practices and they received substantially more treatments than players with lateral ankle sprains. Ph…																			0363-5465					MAY-JUN	1991	19	3
football	J	GOLDBERG, L; BENTS, R; BOSWORTH, E; TREVISAN, L; ELLIOT, DL				GOLDBERG, L; BENTS, R; BOSWORTH, E; TREVISAN, L; ELLIOT, DL			ANABOLIC-STEROID EDUCATION AND ADOLESCENTS - DO SCARE TACTICS WORK	PEDIATRICS												The opinions (level of agreement) of high school varsity football players with regard to reported effects of anabolic steroids were assessed before and after two different education interventions. Lectures and handouts of a balanced education program (potential risks and benefits) were compared with a risks-only (negative or scare tactics) presentation, in a controlled manner. Those receiving the…																			0031-4005					MAR	1991	87	3
football	J	RICHMOND, JC; DONALDSON, WR; FU, F; HARNER, CD				RICHMOND, JC; DONALDSON, WR; FU, F; HARNER, CD			MODIFICATION OF THE BANKART RECONSTRUCTION WITH A SUTURE ANCHOR - REPORT OF A NEW TECHNIQUE	AMERICAN JOURNAL OF SPORTS MEDICINE												We assessed the effectiveness of a new suture anchor that has been designed to anchor sutures into a blind, straight hole drilled in bone. The strength of fixation in glenoid bone is 67 N for the No. 0 anchor and suture, and 82 N for the No. 2 device with suture. During 1988 and 1989, 32 patients underwent a modified Bankart reconstruction for recurrent anterior glenohumeral instability at two ce…																			0363-5465					JUL-AUG	1991	19	4
football	J	COMINETTI, M; MORELLO, A; CASTELLANI, V; VISINTIN, M; CASORIA, A; LOSQUADRO, G; PUCCIO, A				COMINETTI, M; MORELLO, A; CASTELLANI, V; VISINTIN, M; CASORIA, A; LOSQUADRO, G; PUCCIO, A			DIGITAL TRANSMISSION OF HDTV ON SATELLITE CHANNELS	EUROPEAN TRANSACTIONS ON TELECOMMUNICATIONS					SEMINAR ON BROADBAND COMMUNICATIONS NETWORKS AND SERVICES	OCT 30-31, 1990	ROME, ITALY	CNR				The perspectives for digital HDTV on satellite channels are examined at the light of the recent progress on bit-rate reduction algorithms and on modulation and channel coding techniques. The experimental HDTV transmissions at 70 Mbit/s carried out by the RAI during the <<1990 Football Worldcup>> are shortly described. A preliminary configuration of the future HDTV network architecture has been id…						VISINTIN, Monica/0000-0003-2152-7314													1120-3862					MAR-APR	1991	2	2
football	J	BAILES, JE; HADLEY, MN; QUIGLEY, MR; SONNTAG, VKH; CERULLO, LJ				BAILES, JE; HADLEY, MN; QUIGLEY, MR; SONNTAG, VKH; CERULLO, LJ			MANAGEMENT OF ATHLETIC INJURIES OF THE CERVICAL-SPINE AND SPINAL-CORD	NEUROSURGERY												Injuries to the cervical spine among athletes present inherent difficulties, especially in advising for return to contact sports. Experience with the acute care of 63 patients who sustained cervical spine injuries while participating in organized sporting events is analyzed. Forty-five patients had permanent injury to the vertebral column and/or spinal cord, while 18 suffered only transient spina…																			0148-396X	1524-4040				OCT	1991	29	4
football	J	RYAN, JB; WHEELER, JH; HOPKINSON, WJ; ARCIERO, RA; KOLAKOWSKI, KR				RYAN, JB; WHEELER, JH; HOPKINSON, WJ; ARCIERO, RA; KOLAKOWSKI, KR			QUADRICEPS CONTUSIONS - WEST POINT UPDATE	AMERICAN JOURNAL OF SPORTS MEDICINE												A 3 year study of 117 quadriceps contusions in West Point cadets was undertaken to document the effectiveness of a three-phased therapy program to return these young athletes to full activity with a normal knee range of motion and without recurrence of injury. The treatment protocol of this study was modeled after the 1973 West Point study of Jackson and Feagin with two major changes: 1) resting …																			0363-5465					MAY-JUN	1991	19	3
football	J	CANNON, RO; POLINER, JR; HIRSCHHORN, RB; RODEHEAVER, DC; SILVERMAN, PR; BROWN, EA; TALBOT, GH; STINE, SE; MONROE, SS; DENNIS, DT; GLASS, RI				CANNON, RO; POLINER, JR; HIRSCHHORN, RB; RODEHEAVER, DC; SILVERMAN, PR; BROWN, EA; TALBOT, GH; STINE, SE; MONROE, SS; DENNIS, DT; GLASS, RI			A MULTISTATE OUTBREAK OF NORWALK VIRUS GASTROENTERITIS ASSOCIATED WITH CONSUMPTION OF COMMERCIAL ICE	JOURNAL OF INFECTIOUS DISEASES												Between 19 and 27 September 1987, a cluster of outbreaks of gastrointestinal illness occurred among persons who had attended a museum fund-raiser in Wilmington, Delaware and an intercollegiate football game in Philadelphia. A survey of four groups attending these events showed that 31% (191/614) became ill. Altogether, those who consumed ice were 12 times more likely to experience either vomiting…						Monroe, Stephan/0000-0002-5424-716X													0022-1899					NOV	1991	164	5
football	J	OHNO, T				OHNO, T			GROWTH OF SMALL PARTICLES OF IRON COBALT ALLOYS PREPARED BY GAS-EVAPORATION TECHNIQUE	JOURNAL OF CRYSTAL GROWTH					7TH INTERNATIONAL CONF ON VAPOUR GROWTH AND EPITAXY	JUL 14-17, 1991	NAGOYA, JAPAN	JAPANESE ASSOC CRYSTAL GROWTH,JAPAN SOC APPL PHYS,INT ORG CRYSTAL GROWTH				The crystal structure and habit of small particles of iron-cobalt alloys prepared by a gas-evaporation technique have been investigated by means of electron microscopy and X-ray diffraction. Most of the particles consist of the single phase of ferrite or austenite, though the nominal composition of starting materials is around 87 at% Co in which the two phases exist at room temperature. This resu…																			0022-0248					DEC	1991	115	1-4
football	J	DURANT, RH; PENDERGRAST, RA; DONNER, J; SEYMORE, C; GAILLARD, G				DURANT, RH; PENDERGRAST, RA; DONNER, J; SEYMORE, C; GAILLARD, G			ADOLESCENTS ATTRITION FROM SCHOOL-SPONSORED SPORTS	AMERICAN JOURNAL OF DISEASES OF CHILDREN												This study investigated reasons for adolescents' attrition from school-sponsored sports teams and the relationship between attrition and intention to participate in organized and nonorganized sports in the future. Of 674 high school student athletes, 26% dropped off at least one team in 1989-1990, and overall attrition increased to 29.8% when attrition from more than one sport was considered. Att…																			0002-922X					OCT	1991	145	10
football	J	CREATH, CJ; CUTTER, G; BRADLEY, DH; WRIGHT, JT				CREATH, CJ; CUTTER, G; BRADLEY, DH; WRIGHT, JT			ORAL LEUKOPLAKIA AND ADOLESCENT SMOKELESS TOBACCO USE	ORAL SURGERY ORAL MEDICINE ORAL PATHOLOGY ORAL RADIOLOGY AND ENDODONTICS												The recent increase in smokeless tobacco (ST) use has prompted investigators to assess the health effects of ST use. This study attempted to evaluate the prevalence of oral leukoplakia among adolescent users and to determine factors associated with its presence. During their annual physical examination, 1116 teenaged football players (567 black, 546 white) answered a 34-question survey and receiv…					Cutter, Gary/AAY-5392-2021	Cutter, Gary/0000-0002-8455-980X													1079-2104					JUL	1991	72	1
football	J	ALI, A; FARRALLY, M				ALI, A; FARRALLY, M			A COMPUTER-VIDEO AIDED TIME MOTION ANALYSIS TECHNIQUE FOR MATCH ANALYSIS	JOURNAL OF SPORTS MEDICINE AND PHYSICAL FITNESS												The purpose of this study was to find out suitable methods for obtaining objective data on the time spent by players of different positions during walking, jogging, cruising, sprinting and standing still during match play activities. Computer programs and filming analyses with a simple notation system based upon symbolic representations of movements have been devised for analysis of individual pl…																			0022-4707					MAR	1991	31	1
football	J	HONG, BS; MASON, TO				HONG, BS; MASON, TO			SOLID-SOLUTION RANGES OF THE N=2 AND N=3 SUPERCONDUCTING PHASES IN BI2(SRXCA1-X)N+1CUNOY AND THE EFFECT ON TC	JOURNAL OF THE AMERICAN CERAMIC SOCIETY												The cation solubility limits of the n = 2 and n = 3 superconducting phases in the Bi2(Sr(x)Ca1-x)n+1Cu(n)O(y) system were established along tie lines with compatible phases via electron probe microanalysis on bi- (or poly-) phasic samples prepared at 860-degrees-C. Pb additions (15 mol% of the Bi content) were used to facilitate formation of the n = 3 phase. In each case football-shaped volumes i…					Mason, Thomas/B-7528-2009														0002-7820					MAY	1991	74	5
football	J	HERZOG, RJ; WIENS, JJ; DILLINGHAM, MF; SONTAG, MJ				HERZOG, RJ; WIENS, JJ; DILLINGHAM, MF; SONTAG, MJ			NORMAL CERVICAL-SPINE MORPHOMETRY AND CERVICAL SPINAL STENOSIS IN ASYMPTOMATIC PROFESSIONAL FOOTBALL PLAYERS - PLAIN FILM RADIOGRAPHY, MULTIPLANAR COMPUTED-TOMOGRAPHY, AND MAGNETIC-RESONANCE-IMAGING	SPINE					5TH ANNUAL MEETING OF THE NORTH AMERICAN SPINE SOC	AUG 08-11, 1990	MONTEREY, CA	N AMER SPINE SOC				Diagnosis of cervical spinal stenosis or instability rests on the objective findings depicted on static and dynamic radiographs. Before abnormal spinal morphometry can be determined, it is first necessary to establish normal values for the specific patient population being evaluated. Several studies have attempted to establish norms for plain film measurements of the cervical spine in children an…																			0362-2436						1991	16	6
football	J	TAGUCHI, H; KONISHI, J; ISHII, N; YOSHIDA, M				TAGUCHI, H; KONISHI, J; ISHII, N; YOSHIDA, M			A CHAPERONIN FROM A THERMOPHILIC BACTERIUM, THERMUS-THERMOPHILUS, THAT CONTROLS REFOLDINGS OF SEVERAL THERMOPHILIC ENZYMES	JOURNAL OF BIOLOGICAL CHEMISTRY												A chaperonin has been purified from a thermophilic bacterium, Thermus thermophilus. It consists of two kinds of proteins with approximate M(r), 58,000 and 10,000 and shows a 7-fold rotational symmetry from the top view and a football-like shape from the side view under the electron microscopic view. Its weak ATPase activity is inhibited by sulfite and activated by bicarbonate. ATP causes change o…					Ishii, Noriyuki/E-5661-2011; taguchi, hideki/AAM-2663-2021; Taguchi, Hideki/B-6946-2009	Ishii, Noriyuki/0000-0002-4120-6203; taguchi, hideki/0000-0002-6612-9339; Taguchi, Hideki/0000-0002-6612-9339													0021-9258					NOV 25	1991	266	33
football	J	MAJDELL, R; ALEXANDER, MJL				MAJDELL, R; ALEXANDER, MJL			THE EFFECT OF OVERSPEED TRAINING ON KINEMATIC VARIABLES IN SPRINGING	JOURNAL OF HUMAN MOVEMENT STUDIES												The purpose of this study was to determine the effects of regular sprint training, overspeed training, and combined overspeed and overload training on the sprinting speed of college male athletes. Eighteen male varisity football players were divided into three groups of six subjects per group. The control group (C) participated in sprint training free of any external loading; a second group (OS) …																			0306-7297					JUL	1991	21	1
football	J	TORG, JS; SENNETT, B; VEGSO, JJ; PAVLOV, H				TORG, JS; SENNETT, B; VEGSO, JJ; PAVLOV, H			AXIAL LOADING INJURIES TO THE MIDDLE CERVICAL-SPINE SEGMENT - AN ANALYSIS AND CLASSIFICATION OF 25 CASES	AMERICAN JOURNAL OF SPORTS MEDICINE												Injuries to the cervical spine at the C3-C4 level involving the bony elements, intervertebral disks, and ligamentous structures are rare. We present 25 cases of traumatic C3-C4 injuries sustained by young athletes and documented by the National Football Head and Neck Injury Registry. Review of the cases reveals that the response of energy inputs at the C3-C4 level differ from those involving the …																			0363-5465					JAN-FEB	1991	19	1
football	J	SHERMAN, JC; KNOBLER, CB; CRAM, DJ				SHERMAN, JC; KNOBLER, CB; CRAM, DJ			HOST GUEST COMPLEXATION .56. SYNTHESES AND PROPERTIES OF SOLUBLE CARCEPLEXES	JOURNAL OF THE AMERICAN CHEMICAL SOCIETY												The syntheses and characterizations of three soluble carceplexes (1.G, where G is guest) are reported. Carcerands are noncollapsible molecular cells whose interiors are large enough to contain molecules or ions (guests) and whose closed surfaces contain pores too small for guest molecules to enter or depart from their interiors without making or breaking covalent bonds. A carceplex is composed of…																			0002-7863					MAR 13	1991	113	6
football	J	SVETLIZE, HD				SVETLIZE, HD			MUSCULAR ISOKINETIC DYNAMOMETRY	MEDICINA-BUENOS AIRES												In the past, muscular strength has primarily been measured using isometric, isotonic or tensiometric techniques. The advent of isokinetic dynamometers has supplied an objective method of measuring peak torque throughout a full range of motion at a predetermined speed of contraction. An isokinetic contraction is a refinement of the controlled motion concept. The isokinetic contraction is dynamic, …																			0025-7680	1669-9106					1991	51	1
soccer	J	GRIGOWSKI, E; BONK, HJ				GRIGOWSKI, E; BONK, HJ			RED CARDS FOR THE ROWDY SOCCER FAN - GUARANTEEING SAFE SOCCER GAMES IN THE EASTERN PART OF GERMANY	KRIMINALISTIK																															0023-4699					MAY	1991		5
soccer	J	TYSVAER, AT; LOCHEN, EA				TYSVAER, AT; LOCHEN, EA			SOCCER INJURIES TO THE BRAIN - A NEUROPSYCHOLOGICAL STUDY OF FORMER SOCCER PLAYERS	AMERICAN JOURNAL OF SPORTS MEDICINE												Thirty-seven former soccer players of the National Foot-ball Team of Norway were individually examined with an extensive battery of psychologic tests. The neuropsychologic examination demonstrated mild to severe deficits regarding attention, concentration, memory, and judgment in 81% of the players. This may indicate some degree of permanent organic brain damage, probably the cumulative result of…																			0363-5465					JAN-FEB	1991	19	1
soccer	J	RESINA, A; GATTESCHI, L; RUBENNI, MG; GIAMBERARDINO, MA; IMREH, F				RESINA, A; GATTESCHI, L; RUBENNI, MG; GIAMBERARDINO, MA; IMREH, F			COMPARISON OF SOME SERUM COPPER PARAMETERS IN TRAINED PROFESSIONAL SOCCER PLAYERS AND CONTROL SUBJECTS	JOURNAL OF SPORTS MEDICINE AND PHYSICAL FITNESS												Some serum copper variables were assessed in 19 male professional soccer players involved in alternating aerobic-anaerobic physical activity and in a control group of 24 male subjects engaged in ordinary physical activity. In the soccer players' group, lower serum ceruloplasmin levels and lower serum ceruloplasmin biological activity were found than in the control group. Serum copper levels were …																			0022-4707					SEP	1991	31	3
soccer	J	SCHMIDTOLSEN, S; JORGENSEN, U; KAALUND, S; SORENSEN, J				SCHMIDTOLSEN, S; JORGENSEN, U; KAALUND, S; SORENSEN, J			INJURIES AMONG YOUNG SOCCER PLAYERS	AMERICAN JOURNAL OF SPORTS MEDICINE												We registered all new injuries among 496 male youth soccer players, aged 12 to 18 years, during the course of one year. The incidence of injury was 3.7 injuries per 1000 hours of soccer per player. The incidence increased with age, and at the higher ages within the youth players, approached the incidence rate of senior players (age greater-than-or-equal-to 18 years). Seventy percent of the injuri…																			0363-5465					MAY-JUN	1991	19	3
soccer	J	GEHRMANN, T				GEHRMANN, T			SOCCER AND NATIONALISM	ARGUMENT																															0004-1157					MAR-APR	1991	33	2
soccer	J	BANGSBO, J; NORREGAARD, L; THORSO, F				BANGSBO, J; NORREGAARD, L; THORSO, F			ACTIVITY PROFILE OF COMPETITION SOCCER	CANADIAN JOURNAL OF SPORT SCIENCES-REVUE CANADIENNE DES SCIENCES DU SPORT												In order to study the movement pattern of soccer players, 14 top-level players were filmed during several competitive matches. In addition, the relationship between the observed activity during match play and blood lactate values was examined. The mean distance covered during competitive matches was 10.80 km, and the average individual difference between matches was 0.92 km, with no difference in…					Bangsbo, Jens/A-7192-2015	Bangsbo, Jens/0000-0003-1305-9274; Watkiss, Ben/0000-0002-2652-2427													0833-1235					JUN	1991	16	2
soccer	J	COHN, TE; CHAPLIK, DD				COHN, TE; CHAPLIK, DD			VISUAL TRAINING IN SOCCER	PERCEPTUAL AND MOTOR SKILLS																															0031-5125					JUN	1991	72	3
soccer	J	CARLIN, J				CARLIN, J			MANDELA GOES TO TRIAL - BLOOD SOCCER	NEW REPUBLIC																															0028-6583					FEB 18	1991	204	7
soccer	J	MCLEOD, B				MCLEOD, B			EYEROBICS VISUAL TRAINING FOR SOCCER, A REPLY	PERCEPTUAL AND MOTOR SKILLS																															0031-5125	1558-688X				OCT	1991	73	2
soccer	J	BOURGEOIS, P; PLASSCHAERT, S; LEDUC, O				BOURGEOIS, P; PLASSCHAERT, S; LEDUC, O			SCINTIGRAPHIC DEMONSTRATION OF LYMPHATIC-SYSTEM ABNORMALITIES IN SOCCER PLAYERS - REPORT OF 3 CASES	NUC COMPACT-EUROPEAN-AMERICAN COMMUNICATIONS IN NUCLEAR MEDICINE												Lymphoscintigraphic investigations of the lower limbs have been performed in fifteen young healthy volunteers after injection of 99m-Tc labelled nanocolloids in the first interdigital space of each foot. Decreased extraction of the marker with lack of significant accumulation in inguinal nodes (fourty minutes after injection, the legs being at rest) was found in three cases (bilaterally in two, r…																			0344-3752					FEB	1991	22	1
soccer	J	HAWKINS, JM; MEYER, A; LEWIS, TA; LOREN, S; HOLLANDER, FJ				HAWKINS, JM; MEYER, A; LEWIS, TA; LOREN, S; HOLLANDER, FJ			CRYSTAL-STRUCTURE OF OSMYLATED C60 - CONFIRMATION OF THE SOCCER BALL FRAMEWORK	SCIENCE												An x-ray crystal structure that confirms the soccer ball-shaped carbon framework of C60 (buckminsterfullerene) is reported. An osmyl unit was added to C60 in order to break its pseudospherical symmetry and give an ordered crystal. The crystal structure of this derivative, C60(OsO4)(4-tert-butylpyridine)2, reveals atomic positions within the carbon cluster.						Lewis, Timothy/0000-0001-9748-9575													0036-8075					APR 12	1991	252	5003
soccer	J	RIDAL, K				RIDAL, K			MORE THAN JEANS AND SOCCER - PAPEX-INTERNATIONAL-91 TO BE HELD IN MANCHESTER	SVENSK PAPPERSTIDNING-NORDISK CELLULOSA																															1101-766X					OCT 10	1991	94	14
soccer	J	DUNNING, E; MURPHY, P; WADDINGTON, I				DUNNING, E; MURPHY, P; WADDINGTON, I			ANTHROPOLOGICAL VERSUS SOCIOLOGICAL APPROACHES TO THE STUDY OF SOCCER HOOLIGANISM - SOME CRITICAL NOTES	SOCIOLOGICAL REVIEW																															0038-0261					AUG	1991	39	3
soccer	J	HOPPER, C; GUTHRIE, GD; KELLY, T				HOPPER, C; GUTHRIE, GD; KELLY, T			SELF-CONCEPT AND SKILL DEVELOPMENT IN YOUTH SOCCER PLAYERS	PERCEPTUAL AND MOTOR SKILLS																															0031-5125	1558-688X				FEB	1991	72	1
soccer	J	MCLEOD, B				MCLEOD, B			EFFECTS OF EYEROBICS VISUAL SKILLS TRAINING ON SELECTED PERFORMANCE-MEASURES OF FEMALE VARSITY SOCCER PLAYERS	PERCEPTUAL AND MOTOR SKILLS																															0031-5125					JUN	1991	72	3
soccer	J	SMITH, P				SMITH, P			PLAYING FOR ENGLAND + BRITISH SOCCER, ROCK-MUSIC AND OTHER THREATS TO MODERN ENGLISH SOCIAL-ORDER	SOUTH ATLANTIC QUARTERLY																															0038-2876					FAL	1991	90	4
soccer	J	COMINETTI, M; CUCCHI, S; PEREZ, JAG				COMINETTI, M; CUCCHI, S; PEREZ, JAG			PROBLEMATICS OF CODING AND TRANSMITTING HDTV SIGNALS - SATELLITE EXPERIMENT FOR THE WORLD SOCCER CHAMPIONSHIPS OF 1990	ELETTROTECNICA																															0013-6131					APR	1991	78	4
soccer	J	RESINA, A; GATTESCHI, L; GIAMBERARDINO, MA; IMREH, F; RUBENNI, MG; VECCHIET, L				RESINA, A; GATTESCHI, L; GIAMBERARDINO, MA; IMREH, F; RUBENNI, MG; VECCHIET, L			HEMATOLOGICAL COMPARISON OF IRON STATUS IN TRAINED TOP-LEVEL SOCCER PLAYERS AND CONTROL SUBJECTS	INTERNATIONAL JOURNAL OF SPORTS MEDICINE												The aim of the present study was to compare the iron status of 19 top-level soccer players and 20 male control subjects. All players showed no impairment of physical performance and had a dietary iron intake adequate to cover the iron losses. Serum iron, TIBC, % transferrin saturation and serum ferritin were not significantly different in athletes and controls: serum haptoglobin was significantly…																			0172-4622					OCT	1991	12	5
soccer	J	KUROSAWA, H; YAMANOI, T; YAMAKOSHI, K				KUROSAWA, H; YAMANOI, T; YAMAKOSHI, K			RADIOGRAPHIC FINDINGS OF DEGENERATION IN CERVICAL SPINES OF MIDDLE-AGED SOCCER PLAYERS	SKELETAL RADIOLOGY												Twelve amateur veteran soccer players (average age 40.1 +/- 5.4 years), who began playing in their teens and who were admitted with symptoms most likely to be related to cervical spondylosis, were examined by cervical radiography. Abnormal radiographic findings included: calcification of anterior longitudinal ligament (25%), anterior (75%) and posterior vertebral spurs (75%), ossicle between spin…																			0364-2348						1991	20	6
soccer	J	Franks, IM; Miller, G				Franks, Ian M.; Miller, Gary			Training coaches to observe and remember	JOURNAL OF SPORTS SCIENCES												This study tested a video training method that was intended to improve the observational skills of soccer coaches. Three groups of soccer coaches were tested prior to and following a training period. The experimental group was exposed to a video training programme that was designed to highlight certain key elements of soccer team performance. Although both control groups were exposed to the same …						Franks, Ian/0000-0001-8687-5892													0264-0414						1991	9	3
soccer	J	Ali, A; Farrally, M				Ali, Araz; Farrally, Martin			Recording soccer players' heart rates during matches	JOURNAL OF SPORTS SCIENCES												The aim of this study was to examine the possibility of obtaining information about the heart rate and physiological load imposed on soccer players during a game. The study was conducted on 27 soccer players, 9 each from semi-professional, university and recreational soccer teams. Players from all positions (attack, midfield and defence) were selected for the study. Each subject's heart rate was …																			0264-0414						1991	9	2
soccer	J	ELIAS, SR; ROBERTS, WO; THORSON, DC				ELIAS, SR; ROBERTS, WO; THORSON, DC			TEAM SPORTS IN HOT WEATHER - GUIDELINES FOR MODIFYING YOUTH SOCCER	PHYSICIAN AND SPORTSMEDICINE												When young competitors who are unacclimated to heat play in hot, humid weather, they risk being incapacitated by heat exhaustion or killed by heat stroke. At the 1988 USA Cup Youth Soccer Tournament in Blaine, Minnesota, such conditions caused 18 of approximately 4,000 players to collapse by midway through the second day of play. The tournament's medical staff promptly initiated modifications in …						Roberts, William O/0000-0003-4517-4330													0091-3847					MAY	1991	19	5
soccer	J	ENGSTROM, B; JOHANSSON, C; TORNKVIST, H				ENGSTROM, B; JOHANSSON, C; TORNKVIST, H			SOCCER INJURIES AMONG ELITE FEMALE PLAYERS	AMERICAN JOURNAL OF SPORTS MEDICINE												Injuries occurring in two female elite soccer teams were recorded during 1 year. Of 41 players, 33 (80%) sustained 78 injuries. The incidence of injury during games was 24/1000 hours, while the incidence during training was 7/1000 hours. The majority (88%) of injuries were localized to the lower extremities, with equal occurrence in the left and right legs. Forty-nine percent of the injuries were…																			0363-5465					JUL-AUG	1991	19	4
soccer	J	MURELIUS, O; HAGLUND, Y				MURELIUS, O; HAGLUND, Y			DOES SWEDISH AMATEUR BOXING LEAD TO CHRONIC BRAIN-DAMAGE .4. A RETROSPECTIVE NEUROPSYCHOLOGICAL STUDY	ACTA NEUROLOGICA SCANDINAVICA												Does Swedish amateur boxing lead to any permanent neuropsychological deficit, caused by chronic brain damage? Fifty Swedish former amateur boxers, 25 soccer players, and 25 track and field athletes were investigated by standardized neuropsychological tests. In only one test did the groups differ significantly. Boxers who had taken part in a large number of bouts had a slightly inferior finger-tap…																			0001-6314					JAN	1991	83	1
soccer	J	MATEV, I				MATEV, I			ISOLATED CONTRACTURE OF THE LONG HEAD OF BICEPS FEMORIS MUSCLE	INTERNATIONAL ORTHOPAEDICS												A rare case of contracture of the long head of biceps femoris in a soccer player is described. Degeneration was probably caused by repeated corticosteroid injections. He made a full recovery after release of the shortened long head.																			0341-2695						1991	15	2
soccer	J	MASSADA, JL				MASSADA, JL			ANKLE OVERUSE INJURIES IN SOCCER PLAYERS - MORPHOLOGICAL ADAPTATION OF THE TALUS IN THE ANTERIOR IMPINGEMENT	JOURNAL OF SPORTS MEDICINE AND PHYSICAL FITNESS												The ankle joints of 88 professional soccer players have been studied. The hight presence of radiographic changes unchained in its great number by impingement phenomena among the articular areas, being 59.1% for the right ankle and 52.3% for the left one, has been confirmed. These radiographic images seem to indicate in the ankle joint the existance of osseous remodeling phenomena to face overuse …																			0022-4707					SEP	1991	31	3
soccer	J	DOWELL, LJ; SNOWDEN, SR; POWELL, SW				DOWELL, LJ; SNOWDEN, SR; POWELL, SW			A COMPARISON OF FORCE OF IMPACT, COMPRESSION AREA AND VELOCITY OF SELECTED BALLS	JOURNAL OF HUMAN MOVEMENT STUDIES												Seven balls classified as compressible balls (racquetball, soccer ball, basketball, and handball) and compact balls (golf ball, baseball, and steel ball) were dropped ten times onto a force plate from heights of 1.22, 2.44, and 3.66 metres achieving velocities of 4.88, 6.9, and 8.4 metres per second, respectively. Compression areas and force of impact were determined for each ball at each velocit…																			0306-7297					JUN	1991	20	6
soccer	J	ZHANG, QM; YI, JY; BERNHOLC, J				ZHANG, QM; YI, JY; BERNHOLC, J			STRUCTURE AND DYNAMICS OF SOLID C60	PHYSICAL REVIEW LETTERS												Results of ab initio molecular-dynamics simulations of the properties of solid C60 are reported. The soccer-ball structure of molecular C60 is well preserved in the solid. The T = O structure consists of alternating single and double bonds, but this distinction becomes blurred at relatively low temperatures. The intermolecular interactions are so weak that the individual C60 can rotate at relativ…						Bernholc, Jerzy/0000-0002-9981-8851													0031-9007					MAY 20	1991	66	20
soccer	J	KOLLAR, L; ERNST, E				KOLLAR, L; ERNST, E			HEMORHEOLOGICAL CONSEQUENCES OF EXTREME PHYSICAL LONG-TERM STRESS	PERFUSION												A group of untrained volunteers was submitted to extrem physical long term stress by playing soccer. Blood rheology was quantified before and 22 hours after the start of exercise. Blood and plasma viscosity, hematocrit, red cell aggregation and fibrinogen were measured. Results show an increase in red cell aggregation and a decrease in hematocrit and fibrinogen. Blood viscosity yielded a non-sign…																			0935-0020					OCT	1991	4	10
soccer	J	DLIN, R; TENNENBAUM, G; HANNEPAPARO, N				DLIN, R; TENNENBAUM, G; HANNEPAPARO, N			PREVALENCE OF SMOKING AMONG ISRAELI MALE-ATHLETES	JOURNAL OF SPORTS MEDICINE AND PHYSICAL FITNESS												A survey of smoking habits was carried out on 2447 males age 14-40 years. The subjects were athletes trained in a wide variety of sports. Over-all 15.5% of the athlete population were smokers. When broken down into training groups, the highest smoking prevalence was reported by subjects not engaged in specific training, while the lowest prevalence was reported by endurance trained athletes. When …																			0022-4707	1827-1928				DEC	1991	31	4
soccer	J	BABAD, E; KATZ, Y				BABAD, E; KATZ, Y			WISHFUL THINKING - AGAINST ALL ODDS	JOURNAL OF APPLIED SOCIAL PSYCHOLOGY												Wishful thinking (WT)-defined as predicting a more favorable outcome for a preferred team-was investigated in soccer stadia and betting stations in Israel. High levels of WT were found in all contexts investigated. As hypothesized, the intensity of WT varied between contexts as a function of the legitimacy of emotionalism and subjectivity. and within each context as a function of self-defined lev…																			0021-9029					DEC 1	1991	21	23
soccer	J	BOUDREAU, P; TOUSIGNANT, M				BOUDREAU, P; TOUSIGNANT, M			EFFECTIVENESS OF VOLUNTEER COACH TRAINEES AS TEACHERS	CANADIAN JOURNAL OF SPORT SCIENCES-REVUE CANADIENNE DES SCIENCES DU SPORT												This study describes teaching and learning processes during a series of soccer training sessions. The predetermined course content formed the initial practicum for volunteer coaches who were in the first stage of their training. In general, the players demonstrated patterns of motor behaviour favourable to their motor learning. The coaches adopted most of the effective behaviors that had been rec…																			0833-1235					JUN	1991	16	2
soccer	J	CUSPIDI, C; SAMPIERI, L; BOSELLI, L; ANGIONI, L; BRAGATO, R; LEONETTI, G; ZANCHETTI, A				CUSPIDI, C; SAMPIERI, L; BOSELLI, L; ANGIONI, L; BRAGATO, R; LEONETTI, G; ZANCHETTI, A			LEFT-VENTRICULAR DIASTOLIC FUNCTION IN ATHLETES AND BORDERLINE HYPERTENSIVES WITH MILD CARDIAC-HYPERTROPHY	CARDIOLOGY												The aim of this study was to evaluate the diastolic function in athletes and in young borderline hypertensives with mild left ventricular hypertrophy. Left ventricular filling was assessed by echo Doppler measurement of transmitral flow velocity in 18 soccer players (age 22 +/- 4 years, left ventricular mass index, LVMI 136 +/- 12 g/m2), in 15 borderline hypertensives (age 21 +/- 3 years, LVMI 13…						bragato, renato maria/0000-0003-2801-5848; zanchetti, alberto/0000-0003-4796-7959													0008-6312						1991	78	3
soccer	J	FRENGUELLI, A; RUSCITO, P; BICCIOLO, G; RIZZO, S; MASSARELLI, M				FRENGUELLI, A; RUSCITO, P; BICCIOLO, G; RIZZO, S; MASSARELLI, M			HEAD AND NECK TRAUMA IN SPORTING ACTIVITIES - REVIEW OF 208 CASES	JOURNAL OF CRANIO-MAXILLOFACIAL SURGERY												Head and neck injuries due to sports and games represent 22.7% of all injuries admitted to the E.N.T. Department of the University of Perugia between 1980 and 1988. Epidemiological and causative factors of these injuries are examined by the authors, together with their treatment: the majority of accidents occurred during soccer games as a consequence of collisions between players. In these cases …																			0301-0503					MAY	1991	19	4
soccer	J	BAKOWIES, D; THIEL, W				BAKOWIES, D; THIEL, W			MNDO STUDY OF LARGE CARBON CLUSTERS	JOURNAL OF THE AMERICAN CHEMICAL SOCIETY												MNDO calculations with complete geometry optimization are reported for 30 polyhedral carbon clusters C(n) (20 less-than-or-equal-to n less-than-or-equal-to 540). The MNDO results for a planar graphite sheet are extrapolated from calculations on D6h hydrocarbons C(n)H(m) (n = 6k2, m = 6k, k = 1-6) and used as a reference for discussing the properties of the clusters. The structural features of the…					Thiel, Walter/O-8820-2019; Thiel, Walter/A-5677-2016	Thiel, Walter/0000-0001-6780-0350; Thiel, Walter/0000-0001-6780-0350													0002-7863	1520-5126				MAY 8	1991	113	10
soccer	J	Barbero, M; Cucchi, S; Stroppiana, M				Barbero, Marzio; Cucchi, Silvio; Stroppiana, Mario			A Bit-Rate Reduction System for HDTV Transmission	IEEE TRANSACTIONS ON CIRCUITS AND SYSTEMS FOR VIDEO TECHNOLOGY												The transmission of HDTV signals on available digital networks and satellites requires the adoption of sophisticated compression techniques to limit the bit-rate requirements and to provide a high-quality and reliable service. A hybrid predictive/transform system has been devised and implemented in Italy and Spain. The main parameters of this system are in accordance with those being recommended …																			1051-8215					MAR	1991	1	1
soccer	J	HOF, PR; KNABE, R; BOVIER, P; BOURAS, C				HOF, PR; KNABE, R; BOVIER, P; BOURAS, C			NEUROPATHOLOGICAL OBSERVATIONS IN A CASE OF AUTISM PRESENTING WITH SELF-INJURY BEHAVIOR	ACTA NEUROPATHOLOGICA												We report the neuropathological evaluation of a 24-year-old autistic woman suffering from a residual state of infantile autism and presenting with self-injury behavior since childhood. Her behavior included headbanging, eye-gouging and self-biting. All intended therapeutic measures remained without effect, including high doses of psychotropic drugs. At autopsy, numerous neurofibrillary tangles we…																			0001-6322	1432-0533					1991	82	4
soccer	J	NEUBERT, M; STEINBRUCK, K				NEUBERT, M; STEINBRUCK, K			PRIMARY DISLOCATION OF THE PATELLA IN SPORTS - ARTHROSCOPIC DIAGNOSIS AND THERAPY	UNFALLCHIRURG												Out of 270 arthroscopies performed in the Sports Clinic in Stuttgart-Bad Cannstatt in 1987 and 1988, 317 (11.5%) were done because of hemarthrosis of the knee after an acute trauma. Besides ruptures of the anterior cruciate ligament and synovial ruptures, in 53 cases (16.4%) acute patellar dislocation was found. These were only the first dislocations. Most, i.e., 44 (83%) occurred in sports, such…																			0177-5537					FEB	1991	94	2
soccer	J	GUO, J; ELLIS, DE; LAM, DJ				GUO, J; ELLIS, DE; LAM, DJ			ELECTRONIC-STRUCTURE OF PURE AND K-DOPED C60 CLUSTERS	CHEMICAL PHYSICS LETTERS												The electronic structure of a C60 cluster, the soccer ball-shaped structure determined from the recent X-ray study by Hawkins et al., and of its endohedral complex KC60 were calculated using the self-consistent-field discrete variational (DV) method in the local density theoretical framework. The calculated C60 cluster energy levels were found in excellent agreement with the recent X-ray photoemi…																			0009-2614	1873-4448				OCT 4	1991	184	5-6
soccer	J	KANNUS, P; BERGFELD, J; JARVINEN, M; JOHNSON, RJ; POPE, M; RENSTROM, P; YASUDA, K				KANNUS, P; BERGFELD, J; JARVINEN, M; JOHNSON, RJ; POPE, M; RENSTROM, P; YASUDA, K			INJURIES TO THE POSTERIOR CRUCIATE LIGAMENT OF THE KNEE	SPORTS MEDICINE												The posterior cruciate ligament (PCL) is the strongest ligament about the knee and is approximately twice as strong as the anterior cruciate ligament. Its main function is to prevent the posterior dislocation of the tibia in relation to the femur, providing 95% of the strength to resist the tibial posterior displacement. Along with the anterior cruciate ligament (ACL) the PCL controls the passive…					Tuluc, Petronel/C-2527-2011; Yasuda, Kazunori/C-9998-2009														0112-1642					AUG	1991	12	2
soccer	J	BIEDERT, R				BIEDERT, R			POSTERIOR HEEL PAIN - ETIOLOGIES AND TREATMENTS	UNFALLCHIRURG												A number of pathologic conditions can produce posterior heel pain, making it difficult to distinguish the exact cause. Only a careful physical examination allows the probable diagnosis, which is the first and most important step in a successful therapy. Pathologically, the Achilles tendon itself may be inflamed secondary to degeneration owing to a decreased blood supply or the result of a partial…																			0177-5537					OCT	1991	94	10
football	J	HARRIS, H				HARRIS, H			ACNE-KELOIDALIS AGGRAVATED BY FOOTBALL HELMETS	CUTIS												A patient with acne keloidalis caused by a football helmet is presented.																			0011-4162					AUG	1992	50	2
football	J	COUZENS, GS				COUZENS, GS			FOOTBALL - A PAINFUL LEGACY FOR PLAYERS	PHYSICIAN AND SPORTSMEDICINE												Do the cheers, salaries, fame, and challenges of professional football make up for the injuries players often cope with long after their football careers are over? Though pro players must come to their own conclusions, high school athletes and their parents often look to their family physician for answers about whether this game is worth the risks.																			0091-3847					OCT	1992	20	10
football	J	JORDAN, BD; WARREN, RF; TSAIRIS, P; GHELMAN, B				JORDAN, BD; WARREN, RF; TSAIRIS, P; GHELMAN, B			HOW TO EVALUATE TRANSIENT QUADRIPARESIS	PHYSICIAN AND SPORTSMEDICINE												Three professional football players experienced transient quadriparesis secondary to transient neurapraxia of the cervical spine. One player had congenital spinal stenosis and was allowed to continue playing football. In the other two players, MRI revealed herniated disks that precluded the athletes' return to play. Before physicians can determine whether football players or other athletes should…																			0091-3847					FEB	1992	20	2
football	J	CAIN, TE; HAMILTON, WP				CAIN, TE; HAMILTON, WP			SCAPULAR FRACTURES IN PROFESSIONAL FOOTBALL PLAYERS	AMERICAN JOURNAL OF SPORTS MEDICINE																															0363-5465					MAY-JUN	1992	20	3
football	J	HAMILTON, WP; BENNETT, JB				HAMILTON, WP; BENNETT, JB			CAPITELLUM OSTEOCHONDRAL INJURY IN A FOOTBALL LINEMAN	ORTHOPEDICS																															0147-7447					JUN	1992	15	6
football	J	WEISMAN, J				WEISMAN, J			SUNDAYS, BLOODY SUNDAYS - PRO FOOTBALL - THE MAIMING GAME	NATION																															0027-8378					JAN 27	1992	254	3
football	J	JEFFREY, I				JEFFREY, I			STREET RIVALRY AND PATRON-MANAGERS - FOOTBALL IN SHARPEVILLE, 1943-1985	AFRICAN STUDIES																															0002-0184						1992	51	1
football	J	PILAR, FL				PILAR, FL			WEIGHT-AVERAGE MOLECULAR-WEIGHTS - HOW TO PICK A FOOTBALL TEAM	JOURNAL OF CHEMICAL EDUCATION																															0021-9584					APR	1992	69	4
football	J	KAPLAN, TA				KAPLAN, TA			OBESITY IN A HIGH-SCHOOL FOOTBALL CANDIDATE - A CASE PRESENTATION	MEDICINE AND SCIENCE IN SPORTS AND EXERCISE												A 14-yr-old male presented for medical clearance to play fall football for his high school team. He had stayed out of the prior spring football practice sessions after a shoulder injury on the first day of practice, but indicated no other positive responses to the standard medical questionnaire. He was severely overweight with height of 180 cm, weight 133.4 kg, and his estimated body fat was 36%.…																			0195-9131					APR	1992	24	4
football	J	HEDBERG, CW; LEVINE, WC; WHITE, KE; CARLSON, RH; WINSOR, DK; CAMERON, DN; MACDONALD, KL; OSTERHOLM, MT				HEDBERG, CW; LEVINE, WC; WHITE, KE; CARLSON, RH; WINSOR, DK; CAMERON, DN; MACDONALD, KL; OSTERHOLM, MT			AN INTERNATIONAL FOODBORNE OUTBREAK OF SHIGELLOSIS ASSOCIATED WITH A COMMERCIAL AIRLINE	JAMA-JOURNAL OF THE AMERICAN MEDICAL ASSOCIATION												Objective.-To determine the source of an international outbreak of shigellosis associated with consumption of food served by a Minnesota-based airline. Design.-Cohort studies of players and staff of a Minnesota-based professional football team and passengers on flights with a confirmed case of outbreak-associated Shigella sonnei infection. Setting.-Community- and industry-based studies conducted …																			0098-7484					DEC 9	1992	268	22
football	J	SCHWEITZER, K; ZILLMANN, D; WEAVER, JB; LUTTRELL, ES				SCHWEITZER, K; ZILLMANN, D; WEAVER, JB; LUTTRELL, ES			PERCEPTION OF THREATENING EVENTS IN THE EMOTIONAL AFTERMATH OF A TELEVISED COLLEGE FOOTBALL GAME	JOURNAL OF BROADCASTING & ELECTRONIC MEDIA												Affective reactions to a football game were expected and found to influence the perception of a threatening event outside of sports. The outlook of fans distressed about their team's defeat proved to be more pessimistic than that of fans exuberant about their team's victory. In December 1990, distraught fans deemed a feared war with Iraq significantly more likely and devastating, in loss of life,…																			0883-8151					WIN	1992	36	1
football	J	SCHREUDER, JAM				SCHREUDER, JAM			COMBINATORIAL ASPECTS OF CONSTRUCTION OF COMPETITION DUTCH-PROFESSIONAL-FOOTBALL-LEAGUES	DISCRETE APPLIED MATHEMATICS												Competitions are defined as a set of meetings between a number of clubs at preset dates under preset rules. Such a problem can be divided in two subproblems: firstly developing a Home-Away schedule with oriented egde-colourings of complete graphs and secondly assigning the clubs to the Home-Away patterns with a clustering algorithm. Theoretical and real world aspects will be demonstrated by the c…																			0166-218X					MAR 6	1992	35	3
football	J	SEARS, HD				SEARS, HD			THE MORAL THREAT OF INTERCOLLEGIATE SPORTS - AN 1893 POLL OF 10 COLLEGE PRESIDENTS, AND THE END OF THE CHAMPION FOOTBALL TEAM OF THE GREAT WEST	JOURNAL OF SPORT HISTORY																															0094-1700					WIN	1992	19	3
football	J	CANTWELL, JD; WATSON, A				CANTWELL, JD; WATSON, A			DOES YOUR WOLFF-PARKINSON-WHITE PATIENT NEED TO SLOW DOWN	PHYSICIAN AND SPORTSMEDICINE												Two healthy young athletes, a 22-year-old college football player and a 31-year-old elite runner, were evaluated for paroxysmal tachycardia. The football player's resting ECG showed the short PR interval and delta wave characteristic of Wolff-Parkinson-White syndrome. Electrophysiologic studies were required to diagnose accessory-pathway conduction in the runner. The high incidence of tachyarrhyt…																			0091-3847					JUL	1992	20	7
football	J	DELEE, JC; FARNEY, WC				DELEE, JC; FARNEY, WC			INCIDENCE OF INJURY IN TEXAS HIGH-SCHOOL FOOTBALL	AMERICAN JOURNAL OF SPORTS MEDICINE												This study was undertaken to determine the incidence of injury in high school football based on evaluation of 100 high schools in the State of Texas during a single football season (1989). Certified athletic trainers were the initial medical professionals providing on-site diagnosis and treatment of all injuries. An injury was defined as: 1) an incident causing an athlete to miss all or part of a…																			0363-5465					SEP-OCT	1992	20	5
football	J	VANRAALTE, JL; BREWER, DD; LINDER, DE				VANRAALTE, JL; BREWER, DD; LINDER, DE			NCAA DIVISION-II COLLEGE FOOTBALL PLAYERS PERCEPTIONS OF AN ATHLETE WHO CONSULTS A SPORT PSYCHOLOGIST	JOURNAL OF SPORT & EXERCISE PSYCHOLOGY												Study 1 was conducted to explore athletes' perceptions of an athlete who consults a sport psychologist. Football players from two NCAA Division II colleges, one with and one without athletic counseling/sport psychology services, were asked to indicate how strongly they would recommend drafting a quarterback who had worked with his coaches, a sport psychologist, or a psychotherapist to improve his…																			0895-2779					SEP	1992	14	3
football	J	SALLIS, RE; JONES, K; KNOPP, W				SALLIS, RE; JONES, K; KNOPP, W			BURNERS - OFFENSIVE STRATEGY FOR AN UNDERREPORTED INJURY	PHYSICIAN AND SPORTSMEDICINE												The authors surveyed 201 NCAA Division III football players about their experiences with transient brachial plexopathy. Of the 201 players, 65% had suffered this injury during their college careers, 52% during the 1991 football season and 57% recurrently. Of the injured players, 70% said they had had burners that they did not report to anyone. To reduce the incidence and frequency of this common,…																			0091-3847					NOV	1992	20	11
football	J	DOBSON, SM; GODDARD, JA				DOBSON, SM; GODDARD, JA			THE DEMAND FOR STANDING AND SEATED VIEWING ACCOMMODATION IN THE ENGLISH-FOOTBALL-LEAGUE	APPLIED ECONOMICS												Using match attendance data collected from a postal survey of Football League clubs, separate demand equations are estimated for standing and seated viewing accommodation. Some significant differences between attendance patterns for the two types of accommodation are identified: current form, the championship significance of the match and a geographical distance variable are found to be important…																			0003-6846					OCT	1992	24	10
football	J	SKERKER, RS; FLANDRY, FC				SKERKER, RS; FLANDRY, FC			CASE PRESENTATION - PAINLESS ARM SWELLING IN A HIGH-SCHOOL FOOTBALL PLAYER	MEDICINE AND SCIENCE IN SPORTS AND EXERCISE												Paget-Schroetter syndrome, more commonly called effort thrombosis, has been well documented in the literature but is considered an uncommon cause of morbidity in the athletic population. We describe a case of axillary-subclavian vein thrombosis (effort thrombosis) that presented as painless arm swelling in a high school football player. This case reviews the presentation, diagnosis, and managemen…																			0195-9131	1530-0315				NOV	1992	24	11
football	J	BUCKLEY, T; SNIEZEK, J				BUCKLEY, T; SNIEZEK, J			PASSION, PREFERENCE, AND PREDICTABILITY IN JUDGMENTAL FORECASTING	PSYCHOLOGICAL REPORTS												A study of 81 football fans showed that the strength of the wishful thinking bias was related to the desirability of outcome, an effect moderated by environmental uncertainty.																			0033-2941					JUN	1992	70	3
football	J	COLOSIMO, AJ; IRELAND, ML				COLOSIMO, AJ; IRELAND, ML			THIGH COMPARTMENT SYNDROME IN A FOOTBALL ATHLETE - A CASE-REPORT AND REVIEW OF THE LITERATURE	MEDICINE AND SCIENCE IN SPORTS AND EXERCISE												Although contusions of the thigh are common in all sports, a compartment syndrome from closed blunt trauma without a femur fracture is rare. Thigh compartment syndrome is unusual due to increased compliance of the thigh to accommodate increased expansion from hematoma or third space fluid. Compartment syndrome of the thigh is characterized by unrelenting pain, swelling, and limited knee range of …																			0195-9131					SEP	1992	24	9
football	J	KIMBLE, CE; COOPER, BP				KIMBLE, CE; COOPER, BP			ASSOCIATION AND DISSOCIATION BY FOOTBALL FANS	PERCEPTUAL AND MOTOR SKILLS												This study examined the tendency of fans to associate themselves with preferred teams when they win and dissociate themselves from preferred teams when they lose. We offered and gave buttons of preferred team to viewers who were watching two teams play a professional football game on television. More fans of the winning team voluntarily gave their postgame reactions and signed their names next to…																			0031-5125					AUG	1992	75	1
football	J	BLACK, JS; LLOYD, MG				BLACK, JS; LLOYD, MG			HOME OR AWAY - STADIA REDEVELOPMENT AND RELOCATION IN SCOTLAND	SCOTTISH GEOGRAPHICAL MAGAZINE												The issue of the refurbishment or relocation of football stadia in Scotland, following the Taylor Inquiry, is discussed. The proposals of the various clubs are reviewed, and the implications for land-use planning are considered.																			0036-9225					APR	1992	108	1
football	J	KENT, GG; KUNKLER, AJ				KENT, GG; KUNKLER, AJ			MEDICAL-STUDENT INVOLVEMENT IN A MAJOR DISASTER	MEDICAL EDUCATION												Five to six months after the deaths of 95 football spectators at Hillsborough football ground, senior clinical students at Sheffield Medical School were surveyed in order to assess their degree of involvement with the disaster. Approximately one student in eight could be said to have had a high level of involvement. Students with high involvement showed higher levels of distress on both the Gener…																			0308-0110					MAR	1992	26	2
football	J	KOTTMEIER, SA; HANKS, GA; KALENAK, A				KOTTMEIER, SA; HANKS, GA; KALENAK, A			FIBULAR STRESS-FRACTURE ASSOCIATED WITH DISTAL TIBIOFIBULAR SYNOSTOSIS IN AN ATHLETE - A CASE-REPORT AND LITERATURE-REVIEW	CLINICAL ORTHOPAEDICS AND RELATED RESEARCH												A 19-year-old collegiate football player with progressive ankle syndesmosis ossification developed acute localized fibular tenderness. Roentgenograms demonstrated a fibular stress fracture proximal to the superior extent of the ossific mass. Surgical resection of the mass resulted in uneventful fibular healing, with resolution of acute and chronic symptoms.																			0009-921X	1528-1132				AUG	1992		281
football	J	AFFLECK, TP				AFFLECK, TP			SEVERE SPORTS-RELATED SPLEEN INJURY - NOT ALL PATIENTS REQUIRE SURGERY	PHYSICIAN AND SPORTSMEDICINE												Most minor spleen injuries can be managed conservatively, but severe splenic ruptures often require operative treatment. In this case report, however, a young football player who severely injured his spleen was able to recover nonoperatively because he was hemodynamically stable. His case highlights issues of diagnosis, injury classification, and treatment options, as well as when to return an at…																			0091-3847					SEP	1992	20	9
football	J	MEYERS, MC; CALVO, RD; STERLING, JC; EDELSTEIN, DW				MEYERS, MC; CALVO, RD; STERLING, JC; EDELSTEIN, DW			DELAYED TREATMENT OF A MALREDUCED DISTAL FEMORAL EPIPHYSEAL PLATE FRACTURE	MEDICINE AND SCIENCE IN SPORTS AND EXERCISE												Fractures of the epiphyseal plate are considered rare when compared with the more prevalent injuries found in competitive sports, but the complications associated with this type of trauma are a major concern. The factors affecting the success or failure of healing include the severity of injury, patient age, and the type and expedience of treatment. This case study examines the clinical presentat…					FACSM, Michael C Meyers PhD/AAH-9728-2019	FACSM, Michael C Meyers PhD/0000-0003-3108-7279													0195-9131					DEC	1992	24	12
football	J	SUD, AM; WILSON, MW; MOUNTZ, JM				SUD, AM; WILSON, MW; MOUNTZ, JM			UNUSUAL CLINICAL PRESENTATION AND SCINTIGRAPHIC PATTERN IN MYOSITIS-OSSIFICANS	CLINICAL NUCLEAR MEDICINE												Myositis ossificans, or heterotopic bone formation, is a possible sequela of musculoskeletal trauma. Its radiographic and scintigraphic appearances have been well documented. Specifically, plain film radiographs usually show soft tissue calcification in the muscle groups adjacent to the trauma. The three-phase bone scan may demonstrate an area of nonspecific increased tracer uptake in all three p…																			0363-9762					MAR	1992	17	3
football	J	BRUMMETT, B; DUNCAN, MC				BRUMMETT, B; DUNCAN, MC			TOWARD A DISCURSIVE ONTOLOGY OF MEDIA	CRITICAL STUDIES IN MASS COMMUNICATION												Critical studies of communication have tended to assume a discursive ontology for all elements of the communication process except media, which are assumed to have a positivist ontology. Following McLuhan, this study argues that mediation is extension of the self along paths of social practice, discourse, and technology. The study argues that communication should be studied from that perspective,…																			0739-3180					SEP	1992	9	3
football	J	MARTIN, TP; HEINEBRODT, M; NAHER, U; GOHLICH, H; LANGE, T; SCHABER, H				MARTIN, TP; HEINEBRODT, M; NAHER, U; GOHLICH, H; LANGE, T; SCHABER, H			FULLERENES DOPED WITH METAL-HALIDES	INTERNATIONAL JOURNAL OF MODERN PHYSICS B					ADRIATICO RESEARCH CONF ON CLUSTERS AND FULLERENES	JUN 23-26, 1992	INT CTR THEORET PHYS, TRIESTE, ITALY	FDN IBM ITALIA,SISSA	INT CTR THEORET PHYS			The cage-like structure of fullerenes is a challenge to every experimentalist to put something inside - to dope the fullerenes. In fact, the research team that first identified C60 as a football-like molecule quickly succeeded in trapping metal atoms inside and in shrinking the cage around this atom by photofragmentation. In this paper we report the results of ''shrink-wrapping'' the fullerenes a…																			0217-9792					DEC	1992	6	23-24
football	J	DURANT, RH; PENDERGRAST, RA; SEYMORE, C; GAILLARD, G; DONNER, J				DURANT, RH; PENDERGRAST, RA; SEYMORE, C; GAILLARD, G; DONNER, J			FINDINGS FROM THE PREPARTICIPATION ATHLETIC EXAMINATION AND ATHLETIC INJURIES	AMERICAN JOURNAL OF DISEASES OF CHILDREN												This study investigated the relationships between the findings from a standardized preparticipation athletic examination, the sport played, and athletic injuries requiring treatment by a physician and/or requiring the athlete to miss one or more games. Of public high school students receiving a preparticipation athletic examination during the 1989-1990 academic year, 674 (56%) either completed a …																			0002-922X					JAN	1992	146	1
football	J	CREATH, CJ; WRIGHT, JT; WISNIEWSKI, JF				CREATH, CJ; WRIGHT, JT; WISNIEWSKI, JF			CHARACTERISTICS OF SMOKELESS TOBACCO USE AMONG HIGH-SCHOOL FOOTBALL PLAYERS AS RELATED TO TYPE OF SMOKELESS TOBACCO AND PERIOD OF USE	JOURNAL OF DRUG EDUCATION												The present study was conducted to assess differences in the behavioral and demographic characteristics of snuff (dip) users as compared to users of chewing tobacco. High School football players (1116) were surveyed concerning their use and perceptions of smokeless tobacco. Adolescent athletes who tried smokeless tobacco were more likely to be white, to use cigarettes, alcohol, and cigars and to …																			0047-2379	1541-4159					1992	22	1
football	J	MILLER, LK; ROWE, PJ; LUND, J				MILLER, LK; ROWE, PJ; LUND, J			CORRELATION OF EYE COLOR ON SELF-PACED AND REACTIVE MOTOR-PERFORMANCE	PERCEPTUAL AND MOTOR SKILLS												Researchers continue to examine the distinctiveness of motor performance by dark- versus light-eyed individuals. Dark-eyed individuals generally perform better at reactive type tasks (boxing, hitting a ball, defensive positions in football, rotary pursuit), while light-eyed individuals perform better at self-paced tasks (bowling, golf, pitching baseballs). Subjects performed two tasks, rotary pur…																			0031-5125					AUG	1992	75	1
football	J	TEFF, H				TEFF, H			THE HILLSBOROUGH FOOTBALL DISASTER AND CLAIMS FOR NERVOUS SHOCK	MEDICINE SCIENCE AND THE LAW												The article investigates the scope for 'nervous shock' claims consequent on negligently inflicted injury, in the light of the Hillsborough disaster. It analyses the existing case law, including the first instance and Court of Appeal judgments in litigation arising from the disaster (for the House of Lords judgment, see Addendum). Its main purpose is to show that several of the arguments and concl…																			0025-8024					JUL	1992	32	3
football	J	HENSCHEN, KR; HEIL, J				HENSCHEN, KR; HEIL, J			A RETROSPECTIVE STUDY OF THE EFFECT OF AN ATHLETES SUDDEN-DEATH ON TEAMMATES	OMEGA-JOURNAL OF DEATH AND DYING												This study investigated the psychological effects of a teammate's sudden death on the remaining team members at the end of their collegiate careers (4 years later). The football players (N = 10) were interviewed and answered a series of open-ended questions asking them for their feelings, emotions, and attitudes since the death of their teammate. The data were drawn from verbatim transcriptions o…																			0030-2228	1541-3764					1992	25	3
football	J	COHEN, PR; ELIEZRI, YD; SILVERS, DN				COHEN, PR; ELIEZRI, YD; SILVERS, DN			ATHLETES NODULES - SPORTS-RELATED CONNECTIVE-TISSUE NEVI OF THE COLLAGEN TYPE (COLLAGENOMAS)	CUTIS												Sports-related connective tissue nevi of the collagen type (collagenomas) have been referred to as athlete's nodules. Surfers, boxers, marbles players, and football players are some of the athletes in whom these lesions have been observed. The nodules can be found on the dorsal aspect of the feet, knees, or knuckles and can readily be differentiated from other conditions by either clinical histor…																			0011-4162					AUG	1992	50	2
football	J	CLYDE, R				CLYDE, R			CELLS ON ROTATING FIBERS FOR WASTE-WATER TREATMENT	WATER SCIENCE AND TECHNOLOGY					16TH BIENNIAL CONF OF THE INTERNATIONAL ASSOC ON WATER POLLUTION RESEARCH AND CONTROL	MAY 24-30, 1992	WASHINGTON, DC	INT ASSOC WATER POLLUT RES & CONTROL				Fibers have a high surface area so many cells can be immobilized and when the fibers are rotated, fast reactions occur. When Celite(R) is entrapped in the fibers, even more area is provided, Half a pound of Celite(R) has the area of a football field! Toxic metals can be removed from wastewater. Pulp mill effluent can be cleaned. Phenol is degraded and the sulfur taken out of coal. A non-polluting…																			0273-1223						1992	26	9-11
football	J	GREY, MA				GREY, MA			SPORTS AND IMMIGRANT, MINORITY AND ANGLO RELATIONS IN GARDEN-CITY (KANSAS) HIGH-SCHOOL	SOCIOLOGY OF SPORT JOURNAL												This article considers the role of sports in relations among immigrant and established-resident minority and Anglo students in Garden City, Kansas, High School. Sports activities form the most direct link between the school and community, and many Garden City residents consider sport to be one of the school's most important functions. Many perceive sports, particularly football, as a catalyst for…																			0741-1235					SEP	1992	9	3
football	J	FOLEY, DE				FOLEY, DE			MAKING THE FAMILIAR STRANGE - WRITING CRITICAL SPORTS NARRATIVES	SOCIOLOGY OF SPORT JOURNAL												Ethnographies of sports are generally thought to be critical if they employ a theoretical perspective that challenges conventional, mainstream views of sports. This paper contends that what makes sports ethnographies critical also depends on the narrative devices used to make such a familiar cultural practice seem strange. Various writings of postmodern ethnographers are reviewed to suggest some …																			0741-1235	1543-2785				MAR	1992	9	1
football	J	BEGEL, D				BEGEL, D			AN OVERVIEW OF SPORT PSYCHIATRY	AMERICAN JOURNAL OF PSYCHIATRY												Objective: Although the application of psychiatric methods and principles to sports is relatively unsystematic at this time, athletic behavior presents several issues of interest to psychiatry. The aim of this paper is to provide a framework for understanding the developmental, occupational, pathologic, therapeutic, and research aspects of sport psychiatry. Method: Studies in psychiatry, psycholo…																			0002-953X					MAY	1992	149	5
football	J	NARASIMHARAO, D; BABU, SV; RASMUSSEN, DH				NARASIMHARAO, D; BABU, SV; RASMUSSEN, DH			LASER-INDUCED DEPOSITION OF COPPER AND LEAD POWDERS	JOURNAL OF MATERIALS RESEARCH												Copper and lead powders were precipitated by laser-induced reduction of copper(II) formate, copper(II) acetate, and lead(II) acetate dispersed/dissolved in glycerine by exposure to 248 nm KrF pulsed laser radiation. The deposited powders consisted of pure copper and a mixture of pure lead and partially reduced metallo-organic complexes, respectively. The reduction of the metallo-organic complex o…																			0884-2914					MAY	1992	7	5
football	J	PELLETT, TL; HARRISON, JM				PELLETT, TL; HARRISON, JM			CHILDRENS PERCEPTIONS OF THE GENDER APPROPRIATENESS OF PHYSICAL ACTIVITIES - A FURTHER ANALYSIS	PLAY & CULTURE												Gender-role stereotyping of physical activities has a large impact on children's social, cognitive, affective, and psychomotor development. This study reexamined whether children's perceptions of the gender appropriateness of physical activities differed by gender or across elementary school grades and provided a more in-depth analysis of previously unexplored gender-role patterns, specifically t…																			0894-4253					AUG	1992	5	3
football	J	MURRELL, AJ; DIETZ, B				MURRELL, AJ; DIETZ, B			FAN SUPPORT OF SPORT TEAMS - THE EFFECT OF A COMMON GROUP IDENTITY	JOURNAL OF SPORT & EXERCISE PSYCHOLOGY												Previous research in sport psychology has shown a connection between fan support of sport teams and overall team success by focusing on factors that influence the frequency of fan attendance. The present study examined the impact of fan identification as another determinant of fan support that may operate independent of structural factors such as win-loss record or actual fan attendance. College …																			0895-2779					MAR	1992	14	1
football	J	GOTTLIEB, NH; GINGISS, PL; WEINSTEIN, RP				GOTTLIEB, NH; GINGISS, PL; WEINSTEIN, RP			ATTITUDES, SUBJECTIVE NORMS AND MODELS OF USE FOR SMOKELESS TOBACCO AMONG COLLEGE ATHLETES - IMPLICATIONS FOR PREVENTION AND CESSATION PROGRAMMING	HEALTH EDUCATION RESEARCH												Data from a sample of 338 male university varsity and intramural football and baseball players were used to specify a model of smokeless tobacco (SLT) use based on the Theory of Reasoned Action. Differences between athletes who did and did not intend to use SLT within the next 2 weeks were found for nine of 12 outcome beliefs, nine of 12 outcome evaluations, seven of seven normative beliefs and f…																			0268-1153					SEP	1992	7	3
football	J	INGERSOLL, CD; ARMSTRONG, CW				INGERSOLL, CD; ARMSTRONG, CW			THE EFFECTS OF CLOSED-HEAD INJURY ON POSTURAL SWAY	MEDICINE AND SCIENCE IN SPORTS AND EXERCISE												The purpose of this study was to determine the effects of closed-head injury upon postural sway. Forty-eight subjects (26 males and 22 females) between the ages of 18 and 45 were equally divided into four groups corresponding to their level of head injury. Group 1 had not incurred a head injury, group 2 members incurred head injuries but did not lose consciousness, group 3 lost consciousness for …					Ingersoll, Christopher/H-6474-2015	Ingersoll, Christopher/0000-0001-9157-6846													0195-9131	1530-0315				JUL	1992	24	7
football	J	MILLARDSTAFFORD, M; SPARLING, PB				MILLARDSTAFFORD, M; SPARLING, PB			COMPARISON OF BLOOD-LIPIDS AND BLOOD-PRESSURE IN BLACK-AND-WHITE COLLEGIATE MALE-ATHLETES	AMERICAN JOURNAL OF HUMAN BIOLOGY												Blood lipids, lipoproteins, and blood pressure (BP) were examined in 74 black and 93 white male NCAA Division I-A collegiate football athletes. Subjects were involved in resistance training and anaerobic running and all ate at the same training table. All measurements were done in the morning following a 12 hour fast. No significant differences were found in mean systolic (128 mm Hg) or diastolic…																			1042-0533	1520-6300					1992	4	2
football	J	TYSVAER, AT				TYSVAER, AT			HEAD AND NECK INJURIES IN SOCCER - IMPACT OF MINOR TRAUMA	SPORTS MEDICINE												Head injuries have been shown to account for between 4 and 22% of soccer injuries. Clinical and neuropsychological investigations of patients with minor head trauma have revealed organic brain damage. 69 active football (soccer) players and 37 former players of the Norwegian national team were included in a neurological and electroencephalographic (EEG) study to investigate the incidence of head …																			0112-1642					SEP	1992	14	3
football	J	JURGEN, RK				JURGEN, RK			DIGITAL VIDEO	IEEE SPECTRUM												Seated at his home edu-tainment workstation, Mike Multimedia is researching a report on high-speed rail transportation. In a window on the display he calls up a full-motion color video sequence of a French Train a Grand Vitesse, which he had recorded earlier on a digital laserdisc from a high-definition TV network broadcast. The scenes lack the specific detail he's interested in, so he accesses t…					Stankovic, Srdjan/AAH-2804-2019	Stankovic, Srdjan/0000-0002-4795-494X													0018-9235					MAR	1992	29	3
football	J	SHIH, SJ; NELSON, DL				SHIH, SJ; NELSON, DL			PROTEOLYTIC PROCESSING OF SECRETORY PROTEINS IN PARAMECIUM - IMMUNOLOGICAL AND BIOCHEMICAL-CHARACTERIZATION OF THE PRECURSORS OF TRICHOCYST MATRIX PROTEINS	JOURNAL OF CELL SCIENCE												We used polyclonal serum raised against mature trichocyst matrix proteins to detect their unprocessed precursors, a group of proteins (45-55 kDa) present in the whole-cell extract. These precursor proteins were partially purified from the soluble fraction of wild-type cells by ammonium sulfate precipitation and anion-exchange chromatography. Using monoclonal antibodies against each of four famili…																			0021-9533					OCT	1992	103
football	J	WELSH, RF				WELSH, RF			QUALITY COMMUNICATION	GLASS TECHNOLOGY												I will first discuss our aims and strategies, and how we communicate with other departments and our suppliers to help us achieve these aims, and then deal with communications in general within our company, between management and employees. Quality can be said to be the ability of a product and its services to satisfy the customers' expressed or potential needs at the lowest internal cost. I am a …																			0017-1050					APR	1992	33	2
football	J	CARLI, G; BONIFAZI, M; LODI, L; LUPO, C; MARTELLI, G; VITI, A				CARLI, G; BONIFAZI, M; LODI, L; LUPO, C; MARTELLI, G; VITI, A			CHANGES IN THE EXERCISE-INDUCED HORMONE RESPONSE TO BRANCHED-CHAIN AMINO-ACID ADMINISTRATION	EUROPEAN JOURNAL OF APPLIED PHYSIOLOGY AND OCCUPATIONAL PHYSIOLOGY												It was the aim of the present experiment to detect possible effects of branched-chain amino acids (BCAA) on the endocrine response to 1 h of continuous running. Blood samples were collected from 14 long-distance runners (age 24-42 years) in two different trials performed at 1-week intervals. In both trials (E and P) blood samples were collected at the following times: 9 a.m. (basal values sample)…						Bonifazi, Marco/0000-0001-6937-9109													0301-5548					MAR	1992	64	3
soccer	J	VERHULST, J				VERHULST, J			SEASONAL BIRTH DISTRIBUTION OF WEST EUROPEAN SOCCER PLAYERS - A POSSIBLE EXPLANATION	MEDICAL HYPOTHESES												Twice as many top soccer players from The Netherlands, Belgium and France are born in August, as compared to July. A creeping selection mechanism, inadvertently caused by organisational aspects of the youth soccer competition in the countries mentioned, could be the explanation.																			0306-9877					AUG	1992	38	4
soccer	J	CAPRANICA, L; CAMA, G; FANTON, F; TESSITORE, A; FIGURA, F				CAPRANICA, L; CAMA, G; FANTON, F; TESSITORE, A; FIGURA, F			FORCE AND POWER OF PREFERRED AND NONPREFERRED LEG IN YOUNG SOCCER PLAYERS	JOURNAL OF SPORTS MEDICINE AND PHYSICAL FITNESS												The purpose of this study was to assess the effects of soccer training on strength and power of leg extensor muscles in preadolescent boys and their possible influence in developing a muscular lateral dominance. Twenty male children (mean age 9.6 vr), ten soccer players and ten untrained subjects, participated in this study. Force and power were measured at five constant cranking velocities on an…					Laura, Capranica/AFW-3460-2022; Tessitore, Antonio/H-9922-2014	Tessitore, Antonio/0000-0002-3542-0991													0022-4707					DEC	1992	32	4
soccer	J	SCHNEIDER, W; BJORKLUND, DF				SCHNEIDER, W; BJORKLUND, DF			EXPERTISE, APTITUDE, AND STRATEGIC REMEMBERING	CHILD DEVELOPMENT												Second- and fourth-grade children were classified according to their knowledge of soccer (experts vs. novices) and IQ (high vs. low), and given 2 sort-recall tasks. One task included items related to the game of soccer and the other included items from familiar natural language categories. Previous research has shown that expertise in a subject can compensate for low levels of performance on text…																			0009-3920					APR	1992	63	2
soccer	J	KOPIEZ, R				KOPIEZ, R			ONCE AGAIN, SOCCER SONGS	MUSICA																															0027-4518					JUL-AUG	1992	46	4
soccer	J	BANGSBO, J; LINDQUIST, F				BANGSBO, J; LINDQUIST, F			COMPARISON OF VARIOUS EXERCISE TESTS WITH ENDURANCE PERFORMANCE DURING SOCCER IN PROFESSIONAL PLAYERS	INTERNATIONAL JOURNAL OF SPORTS MEDICINE												To evaluate exercise procedures to test the endurance capacity during soccer, individual results in laboratory and field tests were compared to physical performance during the match and further to performance during long term, intermittent exercise. Twenty professional soccer players were video-taped during competitive soccer matches, and the longest total distance (match-distance) and high inten…					Bangsbo, Jens/A-7192-2015	Bangsbo, Jens/0000-0003-1305-9274													0172-4622					FEB	1992	13	2
soccer	J	STEPHENSON, GC; GIBSON, RM				STEPHENSON, GC; GIBSON, RM			FATAL PENETRATING HEAD-INJURY DURING A GAME OF SOCCER	INJURY-INTERNATIONAL JOURNAL OF THE CARE OF THE INJURED																															0020-1383						1992	23	3
soccer	J	SMITH, MD; CHAMBERLIN, CJ				SMITH, MD; CHAMBERLIN, CJ			EFFECT OF ADDING COGNITIVELY DEMANDING TASKS ON SOCCER SKILL PERFORMANCE	PERCEPTUAL AND MOTOR SKILLS												The effect of adding cognitively demanding elements to the performance of a real-world motor task in which functional interference among the elements in performance existed was investigated across level of expertise. The primary task involved running as quickly as possible through a 15.25-m slalom course. Two secondary tasks were used, dribbling of a soccer ball and identification of geometric sh…																			0031-5125					DEC	1992	75	3
soccer	J	ASEL, H				ASEL, H			SONGS SUNG AT SOCCER MATCHES, NO INVENTION OF THE FANS - A REPLY TO KOPIEZ,REINHARD	MUSICA																															0027-4518					JUL-AUG	1992	46	4
soccer	J	HAWKINS, JM				HAWKINS, JM			OSMYLATION OF C-60 - PROOF AND CHARACTERIZATION OF THE SOCCER-BALL FRAMEWORK	ACCOUNTS OF CHEMICAL RESEARCH																															0001-4842					MAR	1992	25	3
soccer	J	JELUSIC, V; JARIC, S; KUKOLJ, M				JELUSIC, V; JARIC, S; KUKOLJ, M			EFFECTS OF THE STRETCH-SHORTENING STRENGTH TRAINING ON KICKING PERFORMANCE IN SOCCER PLAYERS	JOURNAL OF HUMAN MOVEMENT STUDIES												The aim of the present paper was to investigate the effects of a specific strength training on the kicking performance in elite soccer players. The experiment was performed on 20 elite junior soccer players divided into two groups. While the control group performed regular training program, the training group had 30 additional strength training sessions extended over 15 week period. Each session …																			0306-7297					JUN	1992	22	6
soccer	J	FRIED, T; LLOYD, GJ				FRIED, T; LLOYD, GJ			AN OVERVIEW OF COMMON SOCCER INJURIES - MANAGEMENT AND PREVENTION	SPORTS MEDICINE												The most common injuries in soccer involve the ankle and knee joints, and the muscles and ligaments of the thigh and calf. Rehabilitation to restore strength and endurance after healing is extremely important to prevent a recurrence of the injury, which is much more severe and disabling than the initial injury. Sprains and strains of the hamstring and quadriceps, and injuries to the external and …																			0112-1642					OCT	1992	14	4
soccer	J	JERGAS, M; UFFMANN, M; WITTENBERG, R; MULLER, P; KOSTER, O				JERGAS, M; UFFMANN, M; WITTENBERG, R; MULLER, P; KOSTER, O			ULTRASOUND TRANSMISSION VELOCITY AT WEIGHT-BEARING AND NONWEIGHTBEARING SKELETAL SITES - EFFECTS OF EXERCISE IN SOCCER PLAYERS	FORTSCHRITTE AUF DEM GEBIETE DER RONTGENSTRAHLEN UND DER NEUEN BILDGEBENDEN VERFAHREN												Ultrasound transmission velocity at the appendicular skeleton is determined by elastic properties of the bone as mass density. We evaluated ultrasound transmission velocity at the os calcis of both feet and at the proximal phalanges of DII and DIII of both hands in 51 male subjects. 28 of them were professional soccer players of the lst German division, 11 subjects performed non-professional exer…																			0936-6652					OCT	1992	157	4
soccer	J	TENVERGERT, EM; TENDUIS, HJ; KLASEN, HJ				TENVERGERT, EM; TENDUIS, HJ; KLASEN, HJ			TRENDS IN SPORTS INJURIES, 1982-1988 - AN IN-DEPTH STUDY ON 4 TYPES OF SPORT	JOURNAL OF SPORTS MEDICINE AND PHYSICAL FITNESS												In this study, we analyzed the records of both in-patients and outpatients which were treated for acute sports injuries in the Trauma Department of the University of Groningen (The Netherlands) during the years 1982 to 1988. We examined whether there was a trend in sports injuries in this time period. The study comprised four types of sports, i.e., soccer, volleyball, gymnastics, and martial arts…																			0022-4707					JUN	1992	32	2
soccer	J	HOY, K; LINDBLAD, BE; TERKELSEN, CJ; HELLELAND, HE; TERKELSEN, CJ				HOY, K; LINDBLAD, BE; TERKELSEN, CJ; HELLELAND, HE; TERKELSEN, CJ			EUROPEAN SOCCER INJURIES - A PROSPECTIVE EPIDEMIOLOGIC AND SOCIOECONOMIC STUDY	AMERICAN JOURNAL OF SPORTS MEDICINE												In 1 year, 715 patients with soccer injuries were registered and treated in the emergency department of Randers City Hospital. We did a prospective study of these patients using a questionnaire to determine the most common locations, types, mechanisms, and treatments of injury. Financial costs for society and the individual were also examined. Forty-nine percent of the injuries were to the joints…						terkelsen, christian juhl/0000-0003-0205-9551; Hoy, Kristian/0000-0002-2551-5778													0363-5465					MAY-JUN	1992	20	3
soccer	J	BANGSBO, J; NORREGAARD, L; THORSOE, F				BANGSBO, J; NORREGAARD, L; THORSOE, F			THE EFFECT OF CARBOHYDRATE-DIET ON INTERMITTENT EXERCISE PERFORMANCE	INTERNATIONAL JOURNAL OF SPORTS MEDICINE												To determine the effect of a carbohydrate-(CHO) enriched diet on long-term, intermittent exercise performance, seven professional soccer players (mean maximum oxygen uptake: 60.6 (range: 56.0-65.1) ml.min-1.kg-1) were tested twice. The standardized test consisted initially of a field part (6856 m) followed by treadmill running to exhaustion. The relative work rates were 65, 57 and 81% of maximum …					Bangsbo, Jens/A-7192-2015	Bangsbo, Jens/0000-0003-1305-9274													0172-4622					FEB	1992	13	2
soccer	J	LYONS, AR				LYONS, AR			AORTIC RUPTURE AS A RESULT OF A SPORTING INJURY	ANNALS OF EMERGENCY MEDICINE												Blunt abdominal aortic rupture is a rare and almost invariably fatal injury that usually occurs as a consequence of motor vehicle accidents. The case of a patient who sustained a nonfatal abdominal aortic rupture while playing soccer is reported. This is the third nonfatal case to be described and the first as the result of a sporting injury.																			0196-0644					APR	1992	21	4
soccer	J	LEES, AJ				LEES, AJ			WHEN DID RAY KENNEDY PARKINSONS-DISEASE BEGIN	MOVEMENT DISORDERS												Ray Kennedy's Parkinson's disease probably began during his distinguished career as a professional soccer player at least 10 years before the first unequivocal physical signs and 14 years before the diagnosis was finally made, when he was 35-years old. Early prodromal symptoms included intermittent subtle disturbances of movement and posture affecting the right arm and leg, mild facial immobility…					Lees, Andrew J/A-6605-2009	Lees, Andrew J/0000-0002-2476-4385													0885-3185					APR	1992	7	2
soccer	J	Davis, JA; Brewer, J; Atkin, D				Davis, J. A.; Brewer, J.; Atkin, D.			Pre-season physiological characteristics of English first and second division soccer players	JOURNAL OF SPORTS SCIENCES												This investigation was undertaken in an effort to establish physiological characteristics of soccer players and to relate them to positional roles. A total of 135 footballers (age 24.4 +/- 4.6 years) were assessed for body mass, % body fat, haemoglobin, maximal oxygen uptake (VO2 max), leg power, anaerobic capacity and speed prior to an English league season. The sample included 13 goalkeepers, 2…																			0264-0414						1992	10	6
soccer	J	KHVOSTOV, VV; BABAEV, VV; GUSEVA, MB; CHERNOZATONSKII, LA; KOSAKOVSKAYA, ZY				KHVOSTOV, VV; BABAEV, VV; GUSEVA, MB; CHERNOZATONSKII, LA; KOSAKOVSKAYA, ZY			AUGER AND ELECTRON-SPECTROSCOPY OF THE SURFACE OF SOLID TUBULAR C60+18-N	JETP LETTERS												Auger spectra and electron energy-loss spectra have been measured by probing the surface of the nanofilament carbon material described previously {Z. Ya. Kosakovskaya et al., Pis'ma Zh. Eksp. Teor. Fiz. 56,26 (1992) [JETP Lett. 56, 26 (1992)]} with an electron beam. The results indicate C60 soccer-ball lids on the surface of nanotube carbon molecules.					Chernozatonskii, Leonid A./A-1937-2014														0021-3640					SEP 10	1992	56	5
soccer	J	KAWAKAMI, Y; NOZAKI, D; MATSUO, A; FUKUNAGA, T				KAWAKAMI, Y; NOZAKI, D; MATSUO, A; FUKUNAGA, T			RELIABILITY OF MEASUREMENT OF OXYGEN-UPTAKE BY A PORTABLE TELEMETRIC SYSTEM	EUROPEAN JOURNAL OF APPLIED PHYSIOLOGY AND OCCUPATIONAL PHYSIOLOGY												The purpose of the present study was to check the reliability of measurements of oxygen uptake (VO2) using a newly developed portable telemetry system. This system (K2) consisted of a face mask, a flow meter, a gas analyser with a transmitter, and a receiver. The total mass for the subject to carry was about 850 g. Three experiments were carried out, firstly to check the reliability and reproduci…					Nozaki, Daichi/B-7909-2010; Kawakami, Yasuo/AFM-0651-2022; fukunaga, tetsuo/C-6635-2009; Kawakami, Yasuo/AAH-3075-2022	Kawakami, Yasuo/0000-0003-0588-4039; Kawakami, Yasuo/0000-0003-0588-4039; Nozaki, Daichi/0000-0002-1338-8337													0301-5548					NOV	1992	65	5
soccer	J	HAWKINS, JM; MEYER, A; LEWIS, TA; LOREN, S				HAWKINS, JM; MEYER, A; LEWIS, TA; LOREN, S			CRYSTAL-STRUCTURE OF OSMYLATED C-60 CONFIRMATION OF THE SOCCER-BALL FRAMEWORK	ACS SYMPOSIUM SERIES												An X-ray crystal structure of C60(OsO4)(4-tert-butylpyridine)2 reveals the soccer-ball-shaped carbon framework of buckminsterfullerene (C60) and confirms the originally proposed structure of C60. Osmylation of C60 with OsO4 and pyridine gives high yields of C60[OsO4(pyridine)2]n (n = 1 or 2 depending on the reaction conditions). C60[OsO4(pyridine)2]2 is a mixture of five regioisomers; C60(OsO4)(p…																			0097-6156						1992	481
soccer	J	PHAM, MT				PHAM, MT			EFFECTS OF INVOLVEMENT, AROUSAL, AND PLEASURE ON THE RECOGNITION OF SPONSORSHIP STIMULI	ADVANCES IN CONSUMER RESEARCH												This paper examines the effects of involvement with a sports event, and arousal and pleasure in reaction to this event, on the recognition of embedded sponsorship stimuli. A study shows that involvement with a soccer game has a curvilinear effect on the recognition of embedded billboards. Arousal in reaction to the game has a negative effect on this recognition. These effects are distinct from ea…					Pham, Michel Tuan/AAE-5140-2020; Pham, Michel Tuan/G-5224-2012	Pham, Michel Tuan/0000-0002-0717-5191													0098-9258						1992	19
soccer	J	YERETZIAN, C; HANSEN, K; ALVAREZ, MM; MIN, KS; GILLAN, EG; HOLCZER, K; KANER, RB; WHETTEN, RL				YERETZIAN, C; HANSEN, K; ALVAREZ, MM; MIN, KS; GILLAN, EG; HOLCZER, K; KANER, RB; WHETTEN, RL			COLLISIONAL PROBES AND POSSIBLE STRUCTURES OF LA2C80	CHEMICAL PHYSICS LETTERS												The soluble molecule La2C80 recently reported by Alvarez et al. exhibits a robustness similar to other fullerenes. It survives intact for almost-equal-to 10(-6) s following impact against solid surfaces Si(100) at up to 200 eV, yielding an estimate E(f)>4 eV for fragmentation processes. The high threshold for electron emission suggests that the electron affinity in La2C80- is significantly larger…					Hansen, Klavs/N-9701-2019; Hansen, Klavs/J-1959-2012; Kaner, Richard B./K-1594-2019	Hansen, Klavs/0000-0001-9746-3711; Hansen, Klavs/0000-0001-9746-3711; Kaner, Richard B./0000-0003-0345-4924; Yeretzian, Chahan/0000-0002-4928-728X													0009-2614					AUG 14	1992	196	3-4
soccer	J	TAIMELA, S; KUJALA, UM				TAIMELA, S; KUJALA, UM			REACTION-TIMES WITH REFERENCE TO MUSCULOSKELETAL COMPLAINTS IN ADOLESCENCE	PERCEPTUAL AND MOTOR SKILLS												Recent studies have related long reaction times and various musculoskeletal complaints in different groups of adults. The aim here was to analyze reaction times with reference to musculoskeletal complaints in adolescent athletes and controls. Simple reaction time and choice reaction time were measured, and inquiries made about various musculoskeletal injuries of 119 subjects aged 11 to 14 years. …					Kujala, Urho/AAP-2547-2020	Kujala, Urho/0000-0002-9262-1992; Taimela, Simo/0000-0001-6755-2983													0031-5125					DEC	1992	75	3
soccer	J	BEITEL, PA; KUHLMAN, JS				BEITEL, PA; KUHLMAN, JS			RELATIONSHIPS AMONG AGE, SEX, AND DEPTH OF SPORT EXPERIENCE WITH INITIAL OPEN-TASK PERFORMANCE BY 4-YEAR-OLD TO 9-YEAR-OLD CHILDREN	PERCEPTUAL AND MOTOR SKILLS												The purpose of this study was to assess the relative interrelationships of age, sex, and depth of sport experience on initial practice of a soccer task for 46 4- to 9-yr.-old children. Each child practiced 1 transfer trial and 3 blocks of 3 trials. Measures recorded were performance time, goal attainment, and movement accuracy. Multivariate analyses of variance and multiple regressions yielded ev…																			0031-5125	1558-688X				APR	1992	74	2
soccer	J	BIANCOTTI, PP; CAROPRESO, A; DIVINCENZO, GC; GANZIT, GP; GRIBAUDO, CG				BIANCOTTI, PP; CAROPRESO, A; DIVINCENZO, GC; GANZIT, GP; GRIBAUDO, CG			HEMATOLOGICAL STATUS IN A GROUP OF MALE-ATHLETES OF DIFFERENT SPORTS	JOURNAL OF SPORTS MEDICINE AND PHYSICAL FITNESS												Suboptimal hematological status has been often recorded in athletes involved in intense physical activity, particularly in middle and long distance runners. It appeared therefore interesting the study and comparison of athletes groups of different sports. One hundred eighty-one male athletes were tested and divided into seven groups according to sport exercise: cross-country skiing, cycling, fenc…																			0022-4707					MAR	1992	32	1
soccer	J	GUALDIRUSSO, E; GRUPPIONI, G; GUERESI, P; BELCASTRO, MG; MARCHESINI, V				GUALDIRUSSO, E; GRUPPIONI, G; GUERESI, P; BELCASTRO, MG; MARCHESINI, V			SKINFOLDS AND BODY-COMPOSITION OF SPORTS PARTICIPANTS	JOURNAL OF SPORTS MEDICINE AND PHYSICAL FITNESS												Body composition of 1815 North-Italian young sports participants in relation to sex, age, sport and level of performance was investigated. About thickness and anatomical distribution of subcutaneous fat females showed skinfolds thicker than males. Significant differences were observed in skinfold thicknesses means of different sport-groups. Subscapular and forearm skinfolds were the best discrimi…					Gualdi-Russo, Emanuela/E-1181-2015	Gualdi-Russo, Emanuela/0000-0002-7274-547X; BELCASTRO, MARIA GIOVANNA/0000-0002-8932-8509													0022-4707					SEP	1992	32	3
soccer	J	WILSON, GJ; ELLIOTT, BC; WOOD, GA				WILSON, GJ; ELLIOTT, BC; WOOD, GA			STRETCH SHORTEN CYCLE PERFORMANCE ENHANCEMENT THROUGH FLEXIBILITY TRAINING	MEDICINE AND SCIENCE IN SPORTS AND EXERCISE												Sixteen experienced male powerlifters served as subjects in a training study designed to examine the effect of flexibility training on: (i) the stiffness of the series elastic components (SEC) of the upper body musculature and (ii) rebound and purely concentric bench press performance. Nine of the subjects participated in two sessions of flexibility training twice per week for 8 wk. Prior to and …																			0195-9131	1530-0315				JAN	1992	24	1
soccer	J	KRUEGERFRANKE, M; SIEBERT, CH; PFOERRINGER, W				KRUEGERFRANKE, M; SIEBERT, CH; PFOERRINGER, W			SPORTS-RELATED EPIPHYSEAL INJURIES OF THE LOWER-EXTREMITY - AN EPIDEMIOLOGIC-STUDY	JOURNAL OF SPORTS MEDICINE AND PHYSICAL FITNESS												Sports-related epiphyseal injuries in children and adolescents have been becoming more prevalent during recent years. We report 85 patients with epiphyseal fractures of the lower extremity treated in our hospital during the last twenty years, of which 60 were males and 25 females with an average age of 12.6 years (range 4 to 17 years of age). The injuries were sustained during soccer in 28% and d…																			0022-4707					MAR	1992	32	1
soccer	J	LEHMANN, M; SCHNEE, W; SCHEU, R; STOCKHAUSEN, W; BACHL, N				LEHMANN, M; SCHNEE, W; SCHEU, R; STOCKHAUSEN, W; BACHL, N			DECREASED NOCTURNAL CATECHOLAMINE EXCRETION - PARAMETER FOR AN OVERTRAINING SYNDROME IN ATHLETES	INTERNATIONAL JOURNAL OF SPORTS MEDICINE												The effectiveness of high performance training should be examined at short intervals in order to recognize overtraining promptly. Field or laboratory tests can usually not be performed with such frequency. Easy-to-measure biological, training-relevant parameters are being sought to use in their place. Since the importance of the sympathetic nervous system for adaptation ot stress and the relation…																			0172-4622					APR	1992	13	3
football	J	MASON, C; MONCRIEFF, A				MASON, C; MONCRIEFF, A			THE EFFECT OF RELOCATION ON THE EXTERNALITY FIELDS OF FOOTBALL STADIA - THE CASE OF ST-JOHNSTONE-FC	SCOTTISH GEOGRAPHICAL MAGAZINE												Football grounds generate negative externalities on their surrounding areas. This is largely a function of their location on cramped inner-city sites which are surrounded by high-density residential areas. It has been suggested that one of the advantages of the relocation of football clubs to edge-of-town locations will be the elimination of such negative externalities. This hypothesis is examine…																			0036-9225					SEP	1993	109	2
football	J	BJURWILL, C				BJURWILL, C			READ AND REACT - THE FOOTBALL FORMULA	PERCEPTUAL AND MOTOR SKILLS												This essay is focused on the problems of vision and intelligence in football (soccer). One-touch play is the type of football that we are to see more often in the future. To prepare the players for such play, both managers and coaches must notice the importance of technical speed and tactical creativity.																			0031-5125					JUN	1993	76	3
football	J	BARNETT, V; HILDITCH, S				BARNETT, V; HILDITCH, S			THE EFFECT OF AN ARTIFICIAL PITCH SURFACE ON HOME TEAM PERFORMANCE IN FOOTBALL (SOCCER)	JOURNAL OF THE ROYAL STATISTICAL SOCIETY SERIES A-STATISTICS IN SOCIETY												Four teams in the four divisions of the English Football League have been playing their home matches on artificial pitch surfaces at certain times over the last 10 years or so. A Commission of Enquiry (Football League, 1989) recently recommended that the introduction of further artificial pitches be restricted. One of the factors leading to this recommendation was the possible advantage gained by…																			0035-9238						1993	156
football	J	WILLIAMS, N; SCRIVEN, M; BELL, PRF				WILLIAMS, N; SCRIVEN, M; BELL, PRF			JEJUNAL PERFORATION IN A FOOTBALL PLAYER	INJURY-INTERNATIONAL JOURNAL OF THE CARE OF THE INJURED																															0020-1383						1993	24	1
football	J	DESTEFANO, J; DOYLE, P; SNELL, JL				DESTEFANO, J; DOYLE, P; SNELL, JL			THE EVIL TWIN STRATEGY FOR A FOOTBALL POOL	AMERICAN MATHEMATICAL MONTHLY																															0002-9890					APR	1993	100	4
football	J	HORNBY, N				HORNBY, N			HOLD ON, LADS - A LOVE FOR FOOTBALL FILMS	SIGHT AND SOUND																															0037-4806					MAY	1993	3	5
football	J	KRIEGEL, L				KRIEGEL, L			FROM THE CATBIRD SEAT, FOOTBALL, BASEBALL, AND LANGUAGE	SEWANEE REVIEW																															0037-3052					SPR	1993	101	2
football	J	PETRIE, TA				PETRIE, TA			RACIAL-DIFFERENCES IN THE PREDICTION OF COLLEGE FOOTBALL PLAYERS ACADEMIC PERFORMANCES	JOURNAL OF COLLEGE STUDENT DEVELOPMENT												The effects of academic and nonacademic variables on academic performance differed as a result of race. For Black college football players, only social support was related to fall term GPA. For their White counterparts, however, both ACT and negative life stress were significant predictors.																			0897-5264	1543-3382				NOV	1993	34	6
football	J	RANALLI, DN; LANCASTER, DM				RANALLI, DN; LANCASTER, DM			ATTITUDES OF COLLEGE FOOTBALL OFFICIALS REGARDING NCAA MOUTHGUARD REGULATIONS AND PLAYER COMPLIANCE	JOURNAL OF PUBLIC HEALTH DENTISTRY												The National Collegiate Athletic Association (NCAA) mandates the use of brightly colored, intraoral mouthguards by football players to reduce the frequency and severity of craniofacial and intraoral morbidity and mortality, and to enhance the ability of officials to observe player compliance. The purpose of this 12-question mail survey was to determine the attitudes of on-field game officials reg…																			0022-4006	1752-7325				SPR	1993	53	2
football	J	TORG, JS; SENNETT, B; PAVLOV, H; LEVENTHAL, MR; GLASGOW, SG				TORG, JS; SENNETT, B; PAVLOV, H; LEVENTHAL, MR; GLASGOW, SG			SPEAR TACKLERS SPINE - AN ENTITY PRECLUDING PARTICIPATION IN TACKLE FOOTBALL AND COLLISION ACTIVITIES THAT EXPOSE THE CERVICAL-SPINE TO AXIAL ENERGY INPUTS	AMERICAN JOURNAL OF SPORTS MEDICINE												We describe spear tackler's spine, a clinical entity that constitutes an absolute contraindication to participation in tackle football and other collision activities that expose the cervical spine to axial energy inputs. A subset of football players were identified who demonstrated: 1) developmental narrowing (stenosis) of the cervical canal; 2) persistent straightening or reversal of the normal …																			0363-5465					SEP-OCT	1993	21	5
football	J	BOYES, WJ; FAITH, RL				BOYES, WJ; FAITH, RL			TEMPORAL REGULATION AND INTERTEMPORAL SUBSTITUTION - THE EFFECT OF BANNING ALCOHOL AT COLLEGE FOOTBALL GAMES	PUBLIC CHOICE																															0048-5829					NOV	1993	77	3
football	J	KERNOHAN, WG; DODD, FJ; DOWEY, KE; MCCONNELL, LA				KERNOHAN, WG; DODD, FJ; DOWEY, KE; MCCONNELL, LA			PATIENT ASSESSMENT OF TREATMENT FOLLOWING KNEE INJURY	BRITISH JOURNAL OF SPORTS MEDICINE												A survey of 100 sports-injured cases was carried out to elicit patients' personal assessment of their treatment and to investigate the utility of a typical database system for recording and analysis. The cases were limited to knee injuries, with a high proportion arising from football of various types and interesting light was thrown on several possible contributory factors.						Kernohan, George/0000-0002-1309-446X													0306-3674	1473-0480				JUN	1993	27	2
football	J	SHAPIRO, JS				SHAPIRO, JS			WARMING THE BENCH - THE NONSTATUTORY LABOR EXEMPTION IN THE NATIONAL FOOTBALL LEAGUE	FORDHAM LAW REVIEW																															0015-704X					APR	1993	61	5
football	J	OSAWA, E				OSAWA, E			THE EVOLUTION OF THE FOOTBALL STRUCTURE FOR THE C-60 MOLECULE - A RETROSPECTIVE	PHILOSOPHICAL TRANSACTIONS OF THE ROYAL SOCIETY OF LONDON SERIES A-MATHEMATICAL PHYSICAL AND ENGINEERING SCIENCES												By chance in 1970, we conjectured the possibility of the football-shaped C60 molecule, now known as buckminsterfullerene, while considering superaromatic molecules having three-dimensional pi-electron delocalization. A translation of the original description, initially written in Japanese, is given. The processes leading to scientific discoveries are analysed in the light of our missed opportunit…																			0962-8428					APR 15	1993	343	1667
football	J	MILLER, MD; JOHNSON, DL; FU, FH; THAETE, FL; BLANC, RO				MILLER, MD; JOHNSON, DL; FU, FH; THAETE, FL; BLANC, RO			RUPTURE OF THE PECTORALIS MAJOR MUSCLE IN A COLLEGIATE FOOTBALL PLAYER - USE OF MAGNETIC-RESONANCE-IMAGING IN EARLY DIAGNOSIS	AMERICAN JOURNAL OF SPORTS MEDICINE																															0363-5465					MAY-JUN	1993	21	3
football	J	POLLOCK, ML; GRAVES, JE; BAMMAN, MM; LEGGETT, SH; CARPENTER, DM; CARR, C; CIRULLI, J; MATKOZICH, J; FULTON, M				POLLOCK, ML; GRAVES, JE; BAMMAN, MM; LEGGETT, SH; CARPENTER, DM; CARR, C; CIRULLI, J; MATKOZICH, J; FULTON, M			FREQUENCY AND VOLUME OF RESISTANCE TRAINING - EFFECT ON CERVICAL EXTENSION STRENGTH	ARCHIVES OF PHYSICAL MEDICINE AND REHABILITATION																															0003-9993					OCT	1993	74	10
football	J	BROWN, RW				BROWN, RW			AN ESTIMATE OF THE RENT GENERATED BY A PREMIUM COLLEGE FOOTBALL PLAYER	ECONOMIC INQUIRY												The National Collegiate Athletic Association limits the payments athletes can receive for their services. Colleges are effectively monopsony employers so players will not be paid their marginal revenue product. Therefore, colleges capture an economic rent from players. This paper measures these rents by estimating the marginal revenue product of a top college football player. The empirical result…																			0095-2583					OCT	1993	31	4
football	J	EDELMAN, R				EDELMAN, R			STALIN AND HIS SOCCER SOLDIERS + THE POLITICS BEHIND THE RISE-AND-FALL OF TSDKA, THE CRACK RED-ARMY FOOTBALL-TEAM OF THE COLD-WAR	HISTORY TODAY																															0018-2753					FEB	1993	43
football	J	DUNCAN, MC; BRUMMETT, B				DUNCAN, MC; BRUMMETT, B			LIBERAL AND RADICAL SOURCES OF FEMALE EMPOWERMENT IN SPORT MEDIA	SOCIOLOGY OF SPORT JOURNAL												This study of spectator groups viewing televised professional football revealed that spectators, particularly women, acted upon sport texts to empower themselves. Radical empowerment for women occurred when female spectators subverted the premises of the televised football spectacle, using irony, sarcasm, and limited commitment to the game to refuse the preferred (patriarchal) readings of the tex…																			0741-1235					MAR	1993	10	1
football	J	CARMICHAEL, F; THOMAS, D				CARMICHAEL, F; THOMAS, D			BARGAINING IN THE TRANSFER MARKET - THEORY AND EVIDENCE	APPLIED ECONOMICS												This paper examines the transfer market for association football players as operated in the English Football League using transfer data for the 1990-91 season. After describing the purposes and procedures involved in the transfer system together with the motives of the participants, we apply two-person bargaining theory to analyse the determination of transfer fees. The data and estimation proced…					carmichael, fiona/B-1973-2013	Carmichael, Fiona/0000-0002-7932-2410													0003-6846					DEC	1993	25	12
football	J	STRICKER, PR; HARDIN, BH; PUFFER, JC				STRICKER, PR; HARDIN, BH; PUFFER, JC			AN UNUSUAL PRESENTATION OF LIVER LACERATION IN A 13-YEAR-OLD FOOTBALL PLAYER	MEDICINE AND SCIENCE IN SPORTS AND EXERCISE												Abdominal injury occurs infrequently from athletic trauma. vet when it does occur, it can be very serious. Although rupture of a major blood vessel can lead to rapid loss of blood, insidious blood loss can also result from apparently insignificant injury of the spleen, liver, or kidney and lead to delayed problems. Awareness of the potential for such injury is vital because outcome can be adverse…																			0195-9131					JUN	1993	25	6
football	J	SMITH, RE; SMOLL, FL; EVERETT, JJ				SMITH, RE; SMOLL, FL; EVERETT, JJ			FOOTBALL PLAYERS RECALL OF HELMET WARNING LABEL INFORMATION - IMPLICATIONS FOR BEHAVIORAL COMPLIANCE	APPLIED COGNITIVE PSYCHOLOGY												Football helmets contain a label designed to warn players of potentially catastrophic hazards associated with using the helmet as a point of contact. We assessed the effectiveness of the label in communicating this information to high-school football players by asking them to reproduce the label's contents from memory under three conditions: pre-season recall (n = 177), post-season recall (n = 60…																			0888-4080					FEB	1993	7	1
football	J	RICH, BSE; HOUGH, DO; MONROE, JS; NOGLE, S				RICH, BSE; HOUGH, DO; MONROE, JS; NOGLE, S			INGUINAL MASS IN A COLLEGE FOOTBALL PLAYER - A CASE-STUDY	MEDICINE AND SCIENCE IN SPORTS AND EXERCISE												A 22-yr-old male college football player presented with a 3-wk history of a mass in his right inguinal area. Originally thought by the athlete to be a groin strain, evaluation revealed a large indirect inguinal hernia. Surgical evaluation was obtained to confirm the diagnosis of a 4-cm opening at the external inguinal ring. The hernia completely and spontaneously reduced in the supine position. T…																			0195-9131					MAR	1993	25	3
football	J	DEPALMA, MT; KOSZEWSKI, WM; CASE, JG; BARILE, RJ; DEPALMA, BF; OLIARO, SM				DEPALMA, MT; KOSZEWSKI, WM; CASE, JG; BARILE, RJ; DEPALMA, BF; OLIARO, SM			WEIGHT CONTROL PRACTICES OF LIGHTWEIGHT FOOTBALL PLAYERS	MEDICINE AND SCIENCE IN SPORTS AND EXERCISE												The objective of this research was to investigate the weight control practices of lightweight football players. In addition, the importance of several variables was examined for their clinical importance and ability to identify individuals at high risk for pathogenic eating behaviors. Male college lightweight football players (N = 131) were administered a 45-item version of the Diagnostic Survey …					Zamora, Cristina Cuesta/E-2864-2016	Zamora, Cristina Cuesta/0000-0003-1121-9561													0195-9131					JUN	1993	25	6
football	J	KEENER, JP				KEENER, JP			THE PERRON-FROBENIUS THEOREM AND THE RANKING OF FOOTBALL TEAMS	SIAM REVIEW												The author describes four different methods to rank teams in uneven paired competition and shows how each of these methods depends in some fundamental way on the Perron-Frobenius theorem.																			0036-1445					MAR	1993	35	1
football	J	HUDDY, DC; NIEMAN, DC; JOHNSON, RL				HUDDY, DC; NIEMAN, DC; JOHNSON, RL			RELATIONSHIP BETWEEN BODY-IMAGE AND PERCENT BODY-FAT AMONG COLLEGE MALE VARSITY ATHLETES AND NONATHLETES	PERCEPTUAL AND MOTOR SKILLS												Three groups of students from a large midwestern university (15 varsity swimmers, 15 varsity football players, and 15 nonathletes) were administered a 20-item questionnaire concerned with body image and subsequently underwent skinfold measurements to assess percent body fat. Scores obtained were correlated to estimate the relationship between body image and adiposity. For the groups combined (N =…					Nieman, David/AAC-9739-2022	Nieman, David/0000-0002-8305-1860													0031-5125					DEC	1993	77	3
football	J	MAYHEW, JL; PIPER, FC; WARE, JS				MAYHEW, JL; PIPER, FC; WARE, JS			ANTHROPOMETRIC CORRELATES WITH STRENGTH PERFORMANCE AMONG RESISTANCE TRAINED ATHLETES	JOURNAL OF SPORTS MEDICINE AND PHYSICAL FITNESS												The purpose of this study was to determine the relationship between selected anthropometric dimensions and strength performance in resistance trained athletes. Fifty-eight college football players were measured following the completion of a 10-week resistance training program for one-repetition maximum (1-RM) lifts in the bench press, squat, and dead lift and for 11 anthropometric dimensions. Res…																			0022-4707					JUN	1993	33	2
football	J	CATTERALL, C; REILLY, T; ATKINSON, G; COLDWELLS, A				CATTERALL, C; REILLY, T; ATKINSON, G; COLDWELLS, A			ANALYSIS OF THE WORK RATES AND HEART-RATES OF ASSOCIATION FOOTBALL REFEREES	BRITISH JOURNAL OF SPORTS MEDICINE												This study aimed to describe the work-rate profiles of referees during soccer matches and record heart-rate responses during these games. Using video-recordings 14 referees were observed and their heart rates during the games were monitored by short-range radio telemetry. These included 11 football league matches. The exercise intensity was largely submaximal with a change in activity every 6 s. …					Atkinson, Greg/ABA-2278-2021	Atkinson, Greg/0000-0002-5459-9042													0306-3674	1473-0480				SEP	1993	27	3
football	J	PEPPLE, DJ; MUHAMMAD, IU; ENYIKWOLA, O				PEPPLE, DJ; MUHAMMAD, IU; ENYIKWOLA, O			EFFECT OF EXERCISE ON LEUKOCYTE COUNTS IN HEALTHY NIGERIANS	DISCOVERY AND INNOVATION												Exercise caused an immediate leucocytosis in medical students, manual workers and footballers who jogged, dug pits and played football respectively. The leucocytosis may be mainly due to adrenaline-induced lymphocytosis. Neutropenia and eosinopenia were also observed. The degree of lymphocytosis and neutropenia observed seemed to be related to the severity and duration of the exercise.																			1015-079X					JUN	1993	5	2
football	J	MCCUE, FC; NELSON, WE				MCCUE, FC; NELSON, WE			ULNAR COLLATERAL LIGAMENT INJURIES OF THE THUMB	PHYSICIAN AND SPORTSMEDICINE												Many sports, most commonly football and skiing, can result in injury to the ulnar collateral ligament of the thumb or its attachment sites. Abduction stress testing and radiographs can determine injury severity. Conservative measures can be used to treat incomplete ligament injuries and nondisplaced fractures; however, surgery is generally needed to repair complete ligament tears and displaced fr…																			0091-3847					SEP	1993	21	9
football	J	RIFFE, D; PLACE, PC; MAYO, CM				RIFFE, D; PLACE, PC; MAYO, CM			GAME TIME, SOAP TIME AND PRIME-TIME TV ADS - TREATMENT OF WOMEN IN SUNDAY FOOTBALL AND REST-OF-WEEK ADVERTISING	JOURNALISM QUARTERLY												This content analysis of national television ads accompanying sporting events, soap operas and general prime time shows indicates that male characters are more common in ads accompanying sporting events and that males are more often given speaking roles. There was no support for a hypothesis that there would be more provocatively dressed women in sporting event ads than in advertising accompanyin…																			0196-3031					SUM	1993	70	2
football	J	BERTONAZZI, EP; MALONEY, MT; MCCORMICK, RE				BERTONAZZI, EP; MALONEY, MT; MCCORMICK, RE			SOME EVIDENCE ON THE ALCHIAN AND ALLEN THEOREM - THE 3RD LAW OF DEMAND	ECONOMIC INQUIRY												This paper examines empirically the Alchian and Allen proposition that shipping charges induce consumers to opt for higher quality goods. We show in a household productions framework why this holds whether goods or buyers travel. Using a large sample of individual consumption data for football games, we find that buyers who travel the farthest, purchase the best tickets. In the end, we believe th…																			0095-2583					JUL	1993	31	3
football	J	SELLERS, RM; PETERSON, C				SELLERS, RM; PETERSON, C			EXPLANATORY STYLE AND COPING WITH CONTROLLABLE EVENTS BY STUDENT-ATHLETES	COGNITION & EMOTION												The present study investigated the relationship between explanatory style and the appraisal and coping of 66 major college football players with respect to stressful but controllable events in the academic and the athletic domains. A path analysis showed that for controllable events, a ''pessimistic'' explanatory style-in which bad events are attributed to internal, stable, and global causes-pred…																			0269-9931					SEP	1993	7	5
football	J	BAXTERJONES, A; MAFFULLI, N; HELMS, P				BAXTERJONES, A; MAFFULLI, N; HELMS, P			LOW INJURY RATES IN ELITE ATHLETES	ARCHIVES OF DISEASE IN CHILDHOOD												A group of 453 elite young athletes (231 boys, 222 girls) in five two year age groups from 8-16 years of age was followed up for two years in order to identify self reported injuries over that period. Four sports were studied, namely football (soccer), gymnastics, tennis, and swimming. The injury rate was low with just over half the children suffering one or more injuries per year, with the major…					Baxter-Jones, Adam/AAI-1269-2021; Maffulli, Nicola/A-1839-2014	Baxter-Jones, Adam/0000-0003-0430-0556; Maffulli, Nicola/0000-0002-5327-3702													0003-9888					JAN	1993	68	1
football	J	GREENE, AF; SEARS, SF; CLARK, JE				GREENE, AF; SEARS, SF; CLARK, JE			ANGER AND SPORTS PARTICIPATION	PSYCHOLOGICAL REPORTS												This study investigated differences between 19 varsity and 20 intramural male football players in trait anger, anger expression, and sports orientation. While varsity athletes reported comparable levels of trait anger, they described significantly less internalized (anger in) and externalized anger (anger out) than intramural athletes. Also, the varsity athletes reported significantly less anger …						sears, samuel/0000-0002-7863-3591													0033-2941					APR	1993	72	2
football	J	RIDDINGTON, GL				RIDDINGTON, GL			TIME-VARYING COEFFICIENT MODELS AND THEIR FORECASTING PERFORMANCE	OMEGA-INTERNATIONAL JOURNAL OF MANAGEMENT SCIENCE												The last decade has seen the spasmodic development of causal models with coefficients that vary over time and this paper aims to examine the effectiveness of the approach, with particular reference to ex-post forecasting performance. It discusses the empirical and theoretical reasons for models of this type, briefly identifies estimation methods, surveys published work and presents new empirical …																			0305-0483					SEP	1993	21	5
football	J	SHELL, D; CARICO, GA; PATTON, RM				SHELL, D; CARICO, GA; PATTON, RM			CAN SUBDURAL-HEMATOMA RESULT FROM REPEATED MINOR HEAD-INJURY	PHYSICIAN AND SPORTSMEDICINE												A 17-year-old male high school football player sustained two mild concussions in 7 days. Five weeks later, he ran 50 yd in a game and fell to his knees complaining of severe headache, nausea, facial pain, and difficulty breathing. An immediate on-field physical examination was normal, but the boy progressively became lethargic, stuporous, then comatose. CT scan revealed a right subdural hematoma,…																			0091-3847					APR	1993	21	4
football	J	WRIGHT, DB				WRIGHT, DB			RECALL OF THE HILLSBOROUGH DISASTER OVER TIME - SYSTEMATIC BIASES OF FLASHBULB MEMORIES	APPLIED COGNITIVE PSYCHOLOGY												The class of memories, described within the literature as flashbulb memories, are susceptible to the same type of systematic biases as everyday memories. These systematic biases, which are consistent with schematic or reconstructive memory theories, were observed in subjects' recalls of the Hillsborough football disaster. Subjects (n = 247) recalled their circumstances when they first heard about…																			0888-4080					APR	1993	7	2
football	J	KULTHANAN, T; NOIKLANG, P				KULTHANAN, T; NOIKLANG, P			ARTHROGRAPHY AND ARTHROTOMY OF THE KNEE IN SPORTS INJURIES	BRITISH JOURNAL OF SPORTS MEDICINE												A total of 266 patients with injuries to the knee sustained during sports activities were managed by arthroscopy and/or arthrotomy. All of them received systemic examination and a standard battery of knee stability tests. Fifty-three were examined by arthrography and all underwent arthrotomy for surgical correction of the lesion diagnosed by both clinical examination and arthrography. Our study s…																			0306-3674	1473-0480				JUN	1993	27	2
football	J	BRUN, JF; FONS, C; SUPPARO, I; MALLARD, C; ORSETTI, A				BRUN, JF; FONS, C; SUPPARO, I; MALLARD, C; ORSETTI, A			COULD EXERCISE-INDUCED INCREASE IN BLOOD-VISCOSITY AT HIGH SHEAR RATE BE ENTIRELY EXPLAINED BY HEMATOCRIT AND PLASMA VISCOSITY CHANGES	CLINICAL HEMORHEOLOGY												Exercise-induced increase in blood viscosity is supposed to result from modifications in plasma viscosity and hematocrit, while erythrocyte rigidity remains constant. ff this assumption is valid, the equations of Quemada and Dintenfass can be used to predict postexercise blood viscosity (mub) at high shear rate from h (hematocrit) and mupl (plasma viscosity), assuming that erythrocyte rigidity (k…																			0271-5198					MAR-APR	1993	13	2
football	J	RENGER, R				RENGER, R			PREDICTING ATHLETIC SUCCESS - ISSUES RELATED TO ANALYSIS AND INTERPRETATION OF STUDY FINDINGS	SPORT PSYCHOLOGIST												The purpose of this paper is to reiterate the importance of testing for the predictive validity of regression and discriminant solutions in studies devoted to the prediction of athletic success. Two approaches to test for the predictive validity of regression and discriminant solutions, longitudinal and cross-validation, are reviewed. Statistical issues relating to predictive validity, including …																			0888-4781					SEP	1993	7	3
football	J	HESSION, EF; DONALD, GD				HESSION, EF; DONALD, GD			TREATMENT OF MULTIPLE LUMBAR-DISK HERNIATIONS IN AN ADOLESCENT ATHLETE UTILIZING FLEXION DISTRACTION AND ROTATIONAL MANIPULATION	JOURNAL OF MANIPULATIVE AND PHYSIOLOGICAL THERAPEUTICS												An acute case of low back pain in a high school athlete is described. Onset of nonradicular back pain was related to ''squat-type'' weightlifting in preparation for high school football. Magnetic resonance images demonstrated central posterior disk herniations with thecal sac effacement of the lower three disk levels. Clinical and electrophysiological evaluation revealed no neurological deficits.…																			0161-4754					MAR-APR	1993	16	3
football	J	PETRIE, TA				PETRIE, TA			COPING SKILLS, COMPETITIVE TRAIT ANXIETY, AND PLAYING STATUS - MODERATING EFFECTS ON THE LIFE STRESS, INJURY RELATIONSHIP	JOURNAL OF SPORT & EXERCISE PSYCHOLOGY												This study prospectively investigated the effects of life stress, psychological coping skills, competitive trait anxiety, and playing status (starter vs. nonstarter) on injury in 158 NCAA Division I-A collegiate football players. Playing status moderated the influence of the psychosocial variables as predictors of athletic injury. For starters positive life stress, coping skills, and competitive …																			0895-2779					SEP	1993	15	3
football	J	LEE, C				LEE, C			OPERANT STRATEGIES IN SPORT AND EXERCISE - POSSIBILITIES FOR THEORETICAL DEVELOPMENT	INTERNATIONAL JOURNAL OF SPORT PSYCHOLOGY												This paper reviews the use of operant strategies in sport and exercise contexts. While there is evidence that they are effective, the field is in an early stage of development. For this reason, the literature suffer from fragmentation and from a lack of sophistication in research designs. Investigations so far have concentrated on demonstrations that existing strategies work in this area of appli…					Lee, Christina/G-6154-2011	Lee, Christina/0000-0003-3138-9867													0047-0767					JUL-SEP	1993	24	3
football	J	STUMP, J; RASH, G; SEMON, J; CHRISTIAN, W; MILLER, K				STUMP, J; RASH, G; SEMON, J; CHRISTIAN, W; MILLER, K			A COMPARISON OF 2 MODES OF CERVICAL EXERCISE IN ADOLESCENT MALE-ATHLETES	JOURNAL OF MANIPULATIVE AND PHYSIOLOGICAL THERAPEUTICS												Objective: The Saturn-Ring is a new device that claims to increase cervical strength and flexibility. Therefore, the objective was to assess if use of the Saturn-Ring with conventional exercise would increase cervical strength, flexibility and circumference over conventional exercise alone. Design: Subjects were randomly divided into two matched groups and a before/after design utilized. For pret…																			0161-4754					MAR-APR	1993	16	3
football	J	MARKEY, KL; DIBENEDETTO, M; CURL, WW				MARKEY, KL; DIBENEDETTO, M; CURL, WW			UPPER TRUNK BRACHIAL PLEXOPATHY - THE STINGER SYNDROME	AMERICAN JOURNAL OF SPORTS MEDICINE												This study was designed to determine the cause of upper trunk brachial plexopathy, which is referred to as a ''stinger'' or a ''burner.'' This injury often has been thought to occur secondary to traction when an athlete sustains a lateral flexion injury of the neck. At the United States Military Academy, a 4-phase study was begun with 261 tackle football players (236 intramural- and 25 varsity-le…																			0363-5465					SEP-OCT	1993	21	5
football	J	DALEY, BJ; RALSTON, JL; BROWN, TD; BRAND, RA				DALEY, BJ; RALSTON, JL; BROWN, TD; BRAND, RA			A PARAMETRIC DESIGN EVALUATION OF LATERAL PROPHYLACTIC KNEE BRACES	JOURNAL OF BIOMECHANICAL ENGINEERING-TRANSACTIONS OF THE ASME												Six major mechanical design variables characterizing single-upright lateral prophylactic knee braces were studied experimentally, using a generic modular brace (GMB). Impulsive valgus loading tests were conducted with the GMB applied to a surrogate leg model. The surrogate involved anatomically realistic aluminum-reinforced acrylic components to model bone, and expendable polymeric blanks to mimi…																			0148-0731					MAY	1993	115	2
football	J	BHENDE, MS; DANDREA, LA; DAVIS, HW				BHENDE, MS; DANDREA, LA; DAVIS, HW			HAND INJURIES IN CHILDREN PRESENTING TO A PEDIATRIC EMERGENCY DEPARTMENT	ANNALS OF EMERGENCY MEDICINE												Study objective: To study the epidemiology of pediatric hand injuries. Design: Retrospective chart review. Setting: Emergency department of a children's hospital. Participants: All patients with a final diagnosis of hand injury from July through December 1989. Interventions: None. Results: Four hundred sixty-four patients (287 boys and 177 girls; median age, 10 years) with a total of 477 hand inj…																			0196-0644					OCT	1993	22	10
football	J	ABOLFOTOUH, MA; TELMESANI, A				ABOLFOTOUH, MA; TELMESANI, A			A STUDY OF SOME PSYCHOSOCIAL CHARACTERISTICS OF BLIND AND DEAF MALE-STUDENTS IN ABHA CITY, ASIR REGION, SAUDI-ARABIA	PUBLIC HEALTH												Psychosocial characteristics including depression, attitude towards their handicap, hobbies and problems of living situations have been studied among 152 male students in the Institute for the Blind (n = 44) and in the Institute for the Deaf (n = 108) in Abha City. All students were subjected to a constructed Arabic version of the rating scale 'Children Depression Inventory (CDI)'. They were cate…					Abolfotouh, Mostafa/I-5772-2019														0033-3506					JUL	1993	107	4
football	J	HANNAY, DR; ENGLISH, BK; USHERWOOD, TP; PLATTS, M				HANNAY, DR; ENGLISH, BK; USHERWOOD, TP; PLATTS, M			THE PROVISION AND USE OF MEDICAL-SERVICES DURING THE 1991 WORLD STUDENT GAMES IN SHEFFIELD	JOURNAL OF PUBLIC HEALTH MEDICINE												This paper describes the provision and use of medical services organized by Sheffield during the World Student Games in 1991. A descriptive study of medical and physiotherapy records, together with minor incident logs and hospital referrals, was carried out. It was found that 571 medical records and 357 physiotherapy records were completed, of which 83 per cent were generated at the Games Village…																			0957-4832					SEP	1993	15	3
football	J	PUIG, J; FREITAS, J; CARVALHO, MJ; PUGA, N; RAMOS, J; FERNANDES, P; COSTA, O; DEFREITAS, AF				PUIG, J; FREITAS, J; CARVALHO, MJ; PUGA, N; RAMOS, J; FERNANDES, P; COSTA, O; DEFREITAS, AF			SPECTRAL-ANALYSIS OF HEART-RATE-VARIABILITY IN ATHLETES	JOURNAL OF SPORTS MEDICINE AND PHYSICAL FITNESS												The objectives of the study were to characterize power spectrum pattern of the heart rate variability and assessment of the relative contributions of sympathetic and parasympathetic cardiac nervous system control in athletes. Thirty-three male athletes, swimming (1), canoeing (10), cycling (6), athletics (4), football (3), roller-skating (2) and volleyball (7) aged 23.4+/-5.5 years, with a mean a…					Freitas, Joao/AAT-6698-2020; Costa, Ovidio/L-7319-2014; Pego Fernandes, Paulo Manuel/C-2756-2012	Freitas, Joao/0000-0001-7478-3042; Costa, Ovidio/0000-0001-7279-3706; Pego Fernandes, Paulo Manuel/0000-0001-7243-5343													0022-4707					MAR	1993	33	1
football	J	ARNOLD, MA; STRUVE, DK				ARNOLD, MA; STRUVE, DK			ROOT DISTRIBUTION AND MINERAL UPTAKE OF COARSE-ROOTED TREES GROWN IN CUPRIC HYDROXIDE-TREATED CONTAINERS	HORTSCIENCE												Seedlings of nine coarse-rooted species-sawtooth oak (Quercus acutissima Carruth), white oak (Q. alba L.), cherrybark oak (Q. falcata var. pagodifolia Elliott), post oak (Q. stellata Wangenh.), black walnut (Juglans nigra L.), pignut hickory [Carya glabra (Mill.) Sweet], pecan [C. illinoinensis (Wangenh.) C. Koch], Chinese chestnut (Castanea mollissima Blume), and common baldcypress [Taxodium dis…																			0018-5345					OCT	1993	28	10
soccer	J	LINDBERG, H; ROOS, H; GARDSELL, P				LINDBERG, H; ROOS, H; GARDSELL, P			PREVALENCE OF COXARTHROSIS IN FORMER SOCCER PLAYERS - 286 PLAYERS COMPARED WITH MATCHED CONTROLS	ACTA ORTHOPAEDICA SCANDINAVICA												We compared the occurrence of coxarthrosis in 286 male former soccer players in Malmo with a mean age of 55 years with an age-matched control group. During the last decades about one fifth in both groups had been referred to hip radiography. Coxarthrosis occurred in 5.6 percent of the former soccer players and in 2.8 percent of the control group (P 0.04). Among the 71 elite soccer players the pre…																			0001-6470					APR	1993	64	2
soccer	J	BENKIBLER, W				BENKIBLER, W			INJURIES IN ADOLESCENT AND PREADOLESCENT SOCCER PLAYERS	MEDICINE AND SCIENCE IN SPORTS AND EXERCISE												This prospective study examined injury incidence, injury type, causative factors, and effect on playing status for injuries occurring among soccer players in a invitational tournament. Injury incidence was 23.8/10,000 player hours, and 62.5% were mild, with contusions, sprains, and strains predominating. Player to player contact, and player to ground contact accounted for 67% of the injuries. Fem…																			0195-9131	1530-0315				DEC	1993	25	12
soccer	J	TAKAHASHI, J; SUZUKI, K				TAKAHASHI, J; SUZUKI, K			SCORING BIG WITH SOCCER	JAPAN QUARTERLY																															0021-4590					OCT-DEC	1993	40	4
soccer	J	WILLIAMS, M; DAVIDS, K; BURWITZ, L; WILLIAMS, J				WILLIAMS, M; DAVIDS, K; BURWITZ, L; WILLIAMS, J			COGNITIVE KNOWLEDGE AND SOCCER PERFORMANCE	PERCEPTUAL AND MOTOR SKILLS												This study tested the proposition that experienced soccer players exhibit greater task-specific cognitive knowledge than novice players. 12 experienced and 12 inexperienced subjects viewed structured and unstructured soccer action sequences on a 3.65-m2 video projection screen. In recalling specific player positions following brief 10-sec. film clips, inexperienced players had larger recall of er…					Davids, Keith/J-1095-2012														0031-5125					APR	1993	76	2
soccer	J	Blair, A; Hall, C; Leyshon, G				Blair, Andrea; Hall, Craig; Leyshon, Glynn			Imagery effects on the performance of skilled and novice soccer players	JOURNAL OF SPORTS SCIENCES												The purpose of this study was to investigate the effect of an imagery training programme on the performance of a soccer task by skilled and novice players. An initial assessment of performance on the soccer task was undertaken, and then 22 skilled and 22 novice players were equally and randomly assigned to either a control or an experimental group. The experimental group was given an imagery trai…																			0264-0414	1466-447X					1993	11	2
soccer	J	ROMAN, J				ROMAN, J			POLITICS, JUSTICE AND THE OM-VALENCIENNES SOCCER SCANDAL	ESPRIT																															0014-0759					OCT	1993		10
soccer	J	VANSASSEVANYSSELT, D				VANSASSEVANYSSELT, D			FLORENTINE SOCCER AS DRAWN BY STRADANO,GIOVANNI + HISTORIC PLAY AND SPORT OF FLORENCE	MITTEILUNGEN DES KUNSTHISTORISCHEN INSTITUTES IN FLORENZ																															0342-1201						1993	37	2-3
soccer	J	FAUNO, P; KALUND, S; ANDREASEN, I; JORGENSEN, U				FAUNO, P; KALUND, S; ANDREASEN, I; JORGENSEN, U			SORENESS IN LOWER-EXTREMITIES AND BACK IS REDUCED BY USE OF SHOCK ABSORBING HEEL INSERTS	INTERNATIONAL JOURNAL OF SPORTS MEDICINE												Soccer referees participating in large soccer tournaments may develop overuse injuries. In this study the effect of shock absorbing heel inserts in the incidence of soreness was investigated. Forty-eight referees were randomly selected to wear shock absorbing heel inserts (SAH) in the 5 day-tournament, while 43 referees were the control group. A daily questionnaire inquiring about complaints from…																			0172-4622	1439-3964				JUL	1993	14	5
soccer	J	CHAN, KM; YUAN, Y; CHIEN, P; TSANG, G				CHAN, KM; YUAN, Y; CHIEN, P; TSANG, G			SPORTS CAUSING MOST INJURIES IN HONG-KONG	BRITISH JOURNAL OF SPORTS MEDICINE												A prospective survey was carried out on 2293 patients attending the Sports Injury Clinic in the Prince of Wales Hospital between May 1984 and December 1990. A Sports Injury Report Form was completed for each patient. Subjects in this study represent a group of nonprofessional and non-elite athletes in a metropolitan area. Soccer, basketball, volleyball, long-distance running and cycling in descen…					Li, Chi-kong/J-8456-2013	Li, Chi-kong/0000-0002-2810-5758													0306-3674					DEC	1993	27	4
soccer	J	VIVIANI, F; CASAGRANDE, G; TONIUTTO, F				VIVIANI, F; CASAGRANDE, G; TONIUTTO, F			THE MORPHOTYPE IN A GROUP OF PERI-PUBERTAL SOCCER PLAYERS	JOURNAL OF SPORTS MEDICINE AND PHYSICAL FITNESS												Few morphological data are available for adolescent soccer players (SP), a lack that could affect young-age talent selection. In order to collect lacking data for SP, 50 performers aged 13.1+/-0.5 years old were checked in one of the main ''vivariums'' of talented ''A League'' SP. All subjects were measured according to the Heath/Carter anthropometric somatotype method and subsequently, the resul…																			0022-4707					JUN	1993	33	2
soccer	J	NEYRET, P; DONELL, ST; DEJOUR, D; DEJOUR, H				NEYRET, P; DONELL, ST; DEJOUR, D; DEJOUR, H			PARTIAL MENISCECTOMY AND ANTERIOR CRUCIATE LIGAMENT RUPTURE IN SOCCER PLAYERS - A STUDY WITH A MINIMUM 20-YEAR FOLLOW-UP	AMERICAN JOURNAL OF SPORTS MEDICINE												A retrospective review of 77 soccer players with 91 affected knees that had undergone the same operation, a rim-preserving meniscectomy, was made with a minimum followup of 20 years and an average followup of 27 years. The patients were divided into groups based on the presence of an intact (Group 1) or ruptured (Group 2) anterior cruciate ligament. At 5 years after meniscectomy, 75% of Group 1 a…						Donell, Simon/0000-0001-6664-7470													0363-5465					MAY-JUN	1993	21	3
soccer	J	KATIRCIOGLU, S; ERKOC, S; HALICIOGLU, T				KATIRCIOGLU, S; ERKOC, S; HALICIOGLU, T			ELECTRONIC-ENERGY CALCULATION OF C-60 CLUSTERS	MATERIALS CHEMISTRY AND PHYSICS												The ground-state total electronic energy of the Buckminsterfullerene (BF) and truncated dodecahedron (TD) models of C60 has been calculated using the empirical tight-binding (ETB) method. it was found that the BF model was energetically more stable than the TD model Of C60.																			0254-0584					APR	1993	34	1
soccer	J	DUNN, JGH; NIELSEN, AB				DUNN, JGH; NIELSEN, AB			A BETWEEN-SPORT COMPARISON OF SITUATIONAL THREAT PERCEPTIONS IN ICE HOCKEY AND SOCCER	JOURNAL OF SPORT & EXERCISE PSYCHOLOGY												To fully understand why athletes experience anxiety in specific competitive situations, the psychological dimensions upon which threat perceptions are based must also be understood. No studies to date have been designed primarily to facilitate direct cross-sport comparisons of the constructs. The purposes of this study were (a) to identify the psychological dimensions upon which athletes in ice h…																			0895-2779					DEC	1993	15	4
soccer	J	MCLEAN, BD; TUMILTY, DM				MCLEAN, BD; TUMILTY, DM			LEFT-RIGHT ASYMMETRY IN 2 TYPES OF SOCCER KICK	BRITISH JOURNAL OF SPORTS MEDICINE												The ability to kick with both feet is regarded as a desirable skill in high level soccer players; however, most players display a dominance of kicking ability on one side. This study investigated the characteristics of asymmetry in two types of soccer kick. A low drive and a chip kick from both the left and right foot of 12 elite junior soccer players were analysed. Kick velocity, kick accuracy, …																			0306-3674					DEC	1993	27	4
soccer	J	BANGSBO, J; MICHALSIK, L; PETERSEN, A				BANGSBO, J; MICHALSIK, L; PETERSEN, A			ACCUMULATED O2 DEFICIT DURING INTENSE EXERCISE AND MUSCLE CHARACTERISTICS OF ELITE ATHLETES	INTERNATIONAL JOURNAL OF SPORTS MEDICINE												The accumulated O2 deficit (the difference between the estimated energy demand and the actual O2 uptake) was determined during intense exhaustive exercise (2 - 7 min) in elite athletes, and its relationship with muscle buffer capacity, muscle enzymes and muscle morphology was examined. Five oarsmen, fifteen soccer players, and fourteen distance runners ran, and three sprint cyclists cycled intens…					Bangsbo, Jens/A-7192-2015	Bangsbo, Jens/0000-0003-1305-9274													0172-4622					MAY	1993	14	4
soccer	J	KIMURA, K				KIMURA, K			STRUCTURE AND PROPERTIES OF BORON-RICH SOLIDS CONSTRUCTED OF ICOSAHEDRAL AND SOCCER-BALL CLUSTERS	MATERIALS SCIENCE AND ENGINEERING B-SOLID STATE MATERIALS FOR ADVANCED TECHNOLOGY					4TH SYMP ON FUNDAMENTAL APPROACHES TO NEW MATERIAL PHASES, PHYSICS AND CHEMISTRY OF NANOMETER SCALE MATERIALS	OCT 11-15, 1992	KARUIZAWA, JAPAN	NEC CORP				Boron-rich solids are semiconducting materials which have unique three-centered covalent bonds and crystalline structures with icosahedral B-12. or soccer-ball B84 clusters. The icosahedral cluster B-12 is two-electron deficient and is distorted by the Jahn-Teller effect. Photoluminescence from the intrinsic acceptor level, which is induced by the Jahn-Teller effect, in beta-rhombohedral boron is…																			0921-5107					APR 19	1993	19	1-2
soccer	J	BYRA, M; MARKS, MC				BYRA, M; MARKS, MC			THE EFFECT OF 2 PAIRING TECHNIQUES ON SPECIFIC FEEDBACK AND COMFORT LEVELS OF LEARNERS IN THE RECIPROCAL STYLE OF TEACHING	JOURNAL OF TEACHING IN PHYSICAL EDUCATION												In the reciprocal style of teaching learners are paired, and as one practices the task, the other provides immediate feedback. This study examined the effect of pairing learners in the reciprocal style by ability (high, low, and mixed) and by companionship (friend and nonacquaintance) on provision of feedback and perceived comfort while learning motor skills. Thirty-two students between 9 and 12 …																			0273-5024					APR	1993	12	3
soccer	J	SCHREINER, C; HOFEBAUER, S; GRIFKA, J; SCHLEBERGER, R				SCHREINER, C; HOFEBAUER, S; GRIFKA, J; SCHLEBERGER, R			OSTEOCHONDRAL FRACTURE OF THE LATERAL TIBIAL PILON	UNFALLCHIRURG												In this paper we report a case of osteochondral fracture of the lateral tibial pilon. A young man fell while he was playing soccer. In the following months the ankle was swollen and painful. Later the reason for his ankle pain was clearly visible on the X-ray pictures, which revealed a severe osteochondral fracture of the lateral tibial pilon. We describe the arthroscopic and X-ray grading of ost…																			0177-5537					DEC	1993	96	12
soccer	J	SHIRAISHI, M; MIZUTA, H; KUBOTA, K; SAKUMA, K; TAKAGI, K				SHIRAISHI, M; MIZUTA, H; KUBOTA, K; SAKUMA, K; TAKAGI, K			STRESS-FRACTURE OF THE PROXIMAL PHALANX OF THE GREAT TOE	FOOT & ANKLE												Three cases of stress fracture of the proximal phalanx of the great toe occurring in a 12-year-old female volleyball player, a 17-year-old female long distance runner, and a 12-year-old male soccer player are reported. This condition probably develops after repeated forced dorsiflexion of the first metatarsophalangeal joint with changing steps. When athletes who repeatedly run and jump complain o…																			0198-0211					JAN	1993	14	1
soccer	J	BHUSHAN, B; GUPTA, BK; VANCLEEF, GW; CAPP, C; COE, JV				BHUSHAN, B; GUPTA, BK; VANCLEEF, GW; CAPP, C; COE, JV			SUBLIMED C-60 FILMS FOR TRIBOLOGY	APPLIED PHYSICS LETTERS												Fullerenes take the form of hollow, geodesic domes, which are formed from a network of pentagons and hexagons. The C60 molecule has the highest possible symmetry (icosahedral) and assumes the shape of a soccer ball. At room temperature, fullerene molecules pack in a face-centered-cubic lattice bonded with weak van der Waals attractions. Fullerenes can be dissolved in solvents such as toluene and …					Bhushan, Bharat/A-9684-2013; Coe, James/AAE-2775-2020; Coe, James/D-2578-2013	Bhushan, Bharat/0000-0001-7161-6601; Coe, James/0000-0001-5009-5472													0003-6951					JUN 21	1993	62	25
soccer	J	LI, J; FENG, JK; SUN, JZ				LI, J; FENG, JK; SUN, JZ			QUANTUM CHEMICAL CALCULATIONS ON THE SPECTRA AND NONLINEAR 3RD-ORDER OPTICAL SUSCEPTIBILITY OF C-60	CHEMICAL PHYSICS LETTERS												Using both INDO/SCI and INDO/SDCI methods, the UV-visible spectra of C60 have been calculated. The results are in good agreement with experiment. On the basis of correct electronic spectra, calculations of the nonlinear third-order optical susceptibility (gamma(ijkl)) of C60 are reported. The calculations are performed using the INDO/CI method combined with a sum-over-states expression for gamma(…																			0009-2614					MAR 5	1993	203	5-6
soccer	J	SARNA, S; SAHI, T; KOSKENVUO, M; KAPRIO, J				SARNA, S; SAHI, T; KOSKENVUO, M; KAPRIO, J			INCREASED LIFE EXPECTANCY OF WORLD CLASS MALE-ATHLETES	MEDICINE AND SCIENCE IN SPORTS AND EXERCISE												Reliable data are scanty on the incidence of chronic diseases and life expectancy (LE) of highly trained athletes. We therefore studied Finnish male world class athletes to estimate the LE of athletes. Finnish team members in the Olympic games, World or European championships or intercountry competitions during 1920-1965 in track and field athletics, cross-country skiing, soccer, ice hockey, bask…					Kaprio, Jaakko/A-1820-2008	Kaprio, Jaakko/0000-0002-3716-2455; Sarna, Seppo/0000-0003-3458-1627													0195-9131					FEB	1993	25	2
soccer	J	TAKADA, K; SUGITA, S; IKEUCHI, R; OKUDA, N; FUJINAMI, T				TAKADA, K; SUGITA, S; IKEUCHI, R; OKUDA, N; FUJINAMI, T			BODY-COMPOSITION MEASUREMENT BY ELECTRICAL BIOIMPEDANCE METHOD TO ESTABLISH THE EFFECT OF DAILY PHYSICAL-TRAINING IN ADOLESCENTS	MEDICAL PROGRESS THROUGH TECHNOLOGY					8th International Conference on Electrical Bio-Impedance (ICEBI)	JUL 28-31, 1992	KUOPIO, FINLAND					As part of an ongoing study on the effect of daily physical training on adolescents, body composition (percentage fat) was measured using the electrical bio-impedance method in a sample of Japanese students aged 15 years (77 sedentary males, 137 active males, 66 sedentary females and 54 active females), who were selected on the basis of their answers in a questionnaire about physical activity in …																			0047-6552						1993	19	4
soccer	J	Sone, T; Akatsuka, H; Suzuki, M				Sone, T.; Akatsuka, H.; Suzuki, M.			Preparation of carbon clusters by arc-heated expanding plasma jet	PLASMA SOURCES SCIENCE & TECHNOLOGY												An apparatus is developed which prepares clusters by means of arc-discharge-heated expanding plasma jet, and as a test of the apparatus carbon clusters are prepared from the carbon cathode, which is heated and vaporized by arc discharge. Vaporized carbon atoms and helium plasma are ejected from a higher pressure discharge chamber into a lower pressure vessel through a tiny nozzle with plasma. Aft…					Akatsuka, Hiroshi/G-3776-2014	Akatsuka, Hiroshi/0000-0002-3567-3833													0963-0252					FEB	1993	2	1
soccer	J	HILL, DW; HILL, CM; FIELDS, KL; SMITH, JC				HILL, DW; HILL, CM; FIELDS, KL; SMITH, JC			EFFECTS OF JET-LAG ON FACTORS RELATED TO SPORT PERFORMANCE	CANADIAN JOURNAL OF APPLIED PHYSIOLOGY-REVUE CANADIENNE DE PHYSIOLOGIE APPLIQUEE												Three studies were performed to evaluate the effects of jet lag on factors associated with sport performance. In Study 1, members of the USA Women's Soccer Team traveled to Taiwan; in Study 2, North American students and faculty traveled to Western Europe; and in Study 3, European students traveled to North America. After travel, there was disruption of mood state and a reduction in dynamic stren…																			1066-7814					MAR	1993	18	1
soccer	J	ROGERS, JR; MARYNICK, DS				ROGERS, JR; MARYNICK, DS			THEORETICAL ESTIMATES OF THE ETA-6 BONDING CAPABILITY OF BUCKMINSTERFULLERENE IN TRANSITION-METAL COMPLEXES	CHEMICAL PHYSICS LETTERS												In order to provide a quantitative description of the relative ability of C60 to bond as an eta6 ligand, arene exchange energies for tricarbonyl(arene)chromium systems were calculated using the method of partial retention of diatomic differential overlap (PRDDO). This represents the first theoretical estimate of the relative affinity of C60 as an eta6 ligand, and results indicate that C60 is an i…																			0009-2614					APR 9	1993	205	2-3
soccer	J	GAUFFIN, H; AREBLAD, M; TROPP, H				GAUFFIN, H; AREBLAD, M; TROPP, H			3-DIMENSIONAL ANALYSIS OF THE TALOCRURAL AND SUBTALAR JOINTS IN SINGLE-LIMB STANCE	CLINICAL BIOMECHANICS												A quasi-static three-dimensional model of the rear foot was developed to enable calculation of joint motion and net torque with respect to talocrural and subtalar joint axes. The functional behaviour of these joints was analysed during single-limb stance. Six female soccer players with unilateral functional instability of the ankle joint were examined. Recordings were performed both with eyes ope…						Gauffin, Hakan/0000-0003-3565-4461													0268-0033					NOV	1993	8	6
soccer	J	BAXTERJONES, A; GOLDSTEIN, H; HELMS, P				BAXTERJONES, A; GOLDSTEIN, H; HELMS, P			THE DEVELOPMENT OF AEROBIC POWER IN YOUNG ATHLETES	JOURNAL OF APPLIED PHYSIOLOGY												Previous studies investigating the effects of training in children have been hampered in their interpretation by the confounding effects of growth and development. We followed the development of maximal aerobic power (VO2max) in 453 athletes drawn from soccer, swimming, gymnastics, and tennis. Study design was of a mixed longitudinal type with five age cohorts (8, 10, 12, 14 and 16 yr) followed f…					Baxter-Jones, Adam/AAI-1269-2021	Baxter-Jones, Adam/0000-0003-0430-0556													8750-7587					SEP	1993	75	3
soccer	J	ROKITZKI, L; SAGREDOS, A; REUSS, F; PETERSEN, G; KEUL, J				ROKITZKI, L; SAGREDOS, A; REUSS, F; PETERSEN, G; KEUL, J			BLOOD PANTOTHENIC-ACID LEVELS IN ATHLETES AT REST AND AFTER EXERCISE	ZEITSCHRIFT FUR ERNAHRUNGSWISSENSCHAFT												Ninety-six high-performance athletes of various disciplines were available for this investigation. All athletes had many years of training und competition experience. The pantothenic acid contents in the blood were determined by means of microbiological measurements. In addition to the pantothenic acid level at rest, measurements were made resp. physical exertion in 14 marathon runners and nine b…																			0044-264X					DEC	1993	32	4
soccer	J	BHUSHAN, B; GUPTA, BK; VANCLEEF, GW; CAPP, C; COE, JV				BHUSHAN, B; GUPTA, BK; VANCLEEF, GW; CAPP, C; COE, JV			FULLERENE (C-60) FILMS FOR SOLID LUBRICATION	TRIBOLOGY TRANSACTIONS												The advent of techniques for producing gram quantities of a new form of stable, pure, solid carbon, designated as fullerene, opens a profusion of possibilities to be explored in many disciplines including tribology. Fullerenes take the form of hollow, geodesic domes, which are formed from a network of pentagons and hexagons with covalently bonded carbon atoms. The C60 molecule has the highest pos…					Coe, James/AAE-2775-2020; Abdelbary, A./K-7643-2013; Bhushan, Bharat/A-9684-2013; Coe, James/D-2578-2013	Abdelbary, A./0000-0001-5581-9839; Bhushan, Bharat/0000-0001-7161-6601; Coe, James/0000-0001-5009-5472													0569-8197					OCT	1993	36	4
soccer	J	TRABELSI, Z; KOTANI, Y; TAKIGUCHI, N; NISIMURA, H				TRABELSI, Z; KOTANI, Y; TAKIGUCHI, N; NISIMURA, H			A DATABASE-DOMAIN HIERARCHY-BASED TECHNIQUE FOR HANDLING UNKNOWN TERMS IN NATURAL-LANGUAGE DATABASE QUERY INTERFACES	IEICE TRANSACTIONS ON INFORMATION AND SYSTEMS												In using a natural language database interface (NLI) to access the contents of a database, the user queries may contain terms that do not appear at all in both the NLI lexicon and the database. A friendly NLI should not reject user queries with unknown terms, but should be able to handle them, and should be able to learn new lexical items. Such capability increases the usefulness of the NLI, and …					Trabelsi, Zouheir/A-6615-2015														0916-8532					JUN	1993	E76D	6
soccer	J	GAMBLE, RP; BOREHAM, CAG; STEVENS, AB				GAMBLE, RP; BOREHAM, CAG; STEVENS, AB			EFFECTS OF A 10-WEEK EXERCISE INTERVENTION PROGRAM ON EXERCISE AND WORK CAPACITIES IN BELFAST AMBULANCEMEN	OCCUPATIONAL MEDICINE-OXFORD												The objective of the present study was to investigate the occupational benefits of an exercise intervention programme, including changes in physical working capacity and other physical fitness measures on a group of Belfast ambulancemen. Physical training was performed twice weekly for 10 weeks and consisted primarily of indoor soccer and circuit-training sessions. Both experimental (n = 8) and c…																			0962-7480					MAY	1993	43	2
soccer	J	KAHLE, G; DACH, T; WOLLENSAK, J				KAHLE, G; DACH, T; WOLLENSAK, J			EYE INJURIES OF PLAYING SQUASH	KLINISCHE MONATSBLATTER FUR AUGENHEILKUNDE												Background Since 1968, when the first commercial squash center has opened in Hamburg, squash has become very popular in Germany. Squash is played between two players in a closed court using racquets and a hollow rubber ball which could reach a maximum speed up to 225 km/h. According observations of English and American ophthalmologists there is an increased risk to get an eye injury in this game.…																			0023-2165					SEP	1993	203	3
soccer	J	VONDUVILLARD, SP; LEMURA, LM; BACHARACH, DW; DIVICO, P				VONDUVILLARD, SP; LEMURA, LM; BACHARACH, DW; DIVICO, P			DETERMINATION OF LACTATE THRESHOLD BY RESPIRATORY GAS-EXCHANGE MEASURES AND BLOOD LACTATE LEVELS DURING INCREMENTAL LOAD WORK	JOURNAL OF MANIPULATIVE AND PHYSIOLOGICAL THERAPEUTICS												Objective: The purpose of this investigation was the determination of the lactate threshold (LT) by selected respiratory gas exchange measures and venous blood lactate levels during incremental load work on a mechanically braked cycle ergometer. Design: Repeated measures design. Setting: Human Performance Laboratory. Participants: Eight healthy trained soccer players (mean age 21.9 +/- 3.0 yr, me…					von Duvillard, Serge P/C-1041-2012	von Duvillard, Serge P/0000-0001-6284-9382													0161-4754					JUN	1993	16	5
soccer	J	GEYER, M; SANDERBEUERMANN, A; WEGNER, U; WIRTH, CJ				GEYER, M; SANDERBEUERMANN, A; WEGNER, U; WIRTH, CJ			STRESS REACTIONS AND STRESS-FRACTURES IN HIGH-PERFORMANCE ATHLETES - CAUSES, DIAGNOSIS AND THERAPY	UNFALLCHIRURG												From 1987 until July 1991 70 athletes with stress reactions or stress fractures were treated in the orthopaedic department of the Hannover Medical School. The average age of the 42 male and 28 female athletes was 22.6 years. The number of athletes involved in track and field sports was 29 (41.4%), in gymnastics 9 (12.9%) and in soccer 5 (7.1%). The most common bone injured was the tibia in 29 (41…																			0177-5537					FEB	1993	96	2
football	J	MIGNON, P				MIGNON, P			REBUILDING THE ANFIELD-ROAD FOOTBALL STADIUM AS A SOLUTION TO FOOTBALL HOOLIGANISM IN LIVERPOOL	ESPRIT																															0014-0759					JUN	1994		6
football	J	PATEL, MN; RUND, DA				PATEL, MN; RUND, DA			EMERGENCY REMOVAL OF FOOTBALL HELMETS	PHYSICIAN AND SPORTSMEDICINE												When a football player has a suspected head or neck injury, when and how to remove the football helmet become critical issues. Protocols differ; however, the National Collegiate Athletic Association guidelines, which state that the helmet should only be removed on the field under very special circumstances, are appropriate. An understanding of the technologically advanced design and tight fit of …																			0091-3847					SEP	1994	22	9
football	J	GRIER, KB; TOLLISON, RD				GRIER, KB; TOLLISON, RD			THE ROOKIE DRAFT AND COMPETITIVE BALANCE - THE CASE OF PROFESSIONAL FOOTBALL	JOURNAL OF ECONOMIC BEHAVIOR & ORGANIZATION												This paper presents some empirical evidence on the issue of whether the rookie draft in professional football promotes competitive balance in the winning records of National Football League teams. The results suggest that the rookie draft is a balancing institution, and that the ability to use the draft to improve winning performance varies across teams.																			0167-2681					OCT	1994	25	2
football	J	PARKER, KB				PARKER, KB			HAS-BEENS AND WANNA-BES - TRANSITION EXPERIENCES OF FORMER MAJOR COLLEGE FOOTBALL PLAYERS	SPORT PSYCHOLOGIST												The purpose of this study was to gain insight into the experiences of former college football players upon exiting intercollegiate careers. The qualitative methodology of in-depth, dialogic interviewing was employed. Participants were 7 former NCAA Division I-A collegiate football players who completed their eligibility within the last 3 years and who were at least 8 months removed from collegiat…																			0888-4781					SEP	1994	8	3
football	J	DEPPEN, RJ; LANDFRIED, MJ				DEPPEN, RJ; LANDFRIED, MJ			EFFICACY OF PROPHYLACTIC KNEE BRACING IN HIGH-SCHOOL FOOTBALL PLAYERS	JOURNAL OF ORTHOPAEDIC & SPORTS PHYSICAL THERAPY												Controversy exists regarding the efficacy of prophylactic knee braces for football players. Starting players from eight high school football teams were studied, and the injury rate for players who wore prophylactic knee braces was compared with the injury rate of players who did not wear prophylactic braces. In the braced group, 23 knee injuries occurred in 21,640 exposures to contact during a 4-…																			0190-6011					NOV	1994	20	5
football	J	BORZELLINO, JE				BORZELLINO, JE			PINCHING THEOREMS FOR TEARDROPS AND FOOTBALLS OF REVOLUTION	BULLETIN OF THE AUSTRALIAN MATHEMATICAL SOCIETY												We give explicit optimal curvature pinching constants for the Riemannian (p, q)-football orbifolds under the assumption that they are realised as surfaces of revolution in R3. We show that sufficiently pinched sectional curvature assumptions imply that a (p, q)-football must be good.					Borzellino, Joseph E/J-4919-2012	Borzellino, Joseph E/0000-0002-9997-7377													0004-9727					JUN	1994	49	3
football	J	RIORDAN, J				RIORDAN, J			THE STRANGE STORY OF STAROSTIN,NIKOLAI FOOTBALL AND BERIA,LAVERNTII	EUROPE-ASIA STUDIES																															0966-8136						1994	46	4
football	J	GRAMM, CL; SCHNELL, JF				GRAMM, CL; SCHNELL, JF			DIFFICULT CHOICES - CROSSING THE PICKET LINE DURING THE 1987 NATIONAL-FOOTBALL-LEAGUE STRIKE	JOURNAL OF LABOR ECONOMICS												This study examines the difficult choice faced by members of a striking bargaining unit between withholding labor or crossing the picket line in violation of the prevailing behavioral norm. Using duration analysis, we test a model of crossing behavior using data on individual football players during the 1987 National Football League strike. A notable finding is that nonwhite players are less will…																			0734-306X					JAN	1994	12	1
football	J	PYE, G				PYE, G			POLITICAL FOOTBALL, SPORTS, POWER AND MACHISMO IN VALENZUELA,LUISA THE 'LIZARDS TAIL'	STUDIES IN LATIN AMERICAN POPULAR CULTURE																															0730-9139						1994	13
football	J	OSTERGARD, PRJ				OSTERGARD, PRJ			NEW UPPER-BOUNDS FOR THE FOOTBALL POOL PROBLEM FOR 11 AND 12 MATCHES	JOURNAL OF COMBINATORIAL THEORY SERIES A												We consider the problem of minimizing the number of words in a code with the property that all words in the space F3n are within Hamming distance 1 from some codeword. This problem is called the football pool problem, since the words in such a code can be used in a football pool to guarantee that at least one forecast has at least n - 1 correct results. In this note we show that for 11 and 12 mat…					Östergård, Patric R. J./D-9386-2012														0097-3165					AUG	1994	67	2
football	J	SIMPSON, S; NEWBY, RW				SIMPSON, S; NEWBY, RW			SCORES ON PROFILE OF MOOD STATES OF COLLEGE FOOTBALL PLAYERS FORM NONSCHOLARSHIP AND SCHOLARSHIP PROGRAMS	PERCEPTUAL AND MOTOR SKILLS												Scores on the Profile of Mood States of football players from three small football programs (ns = 85, 71, and 91) were compared. Scores of athletes from the two nonscholarship programs did not conform to the ''iceberg profile,'' differing mainly on Anger. These same players differed significantly from the scholarship athletes at a major college on all mood states. Mean total mood scores fell betw…																			0031-5125					APR	1994	78	2
football	J	RAAB, DJ; FISCHER, DA; QUICK, DC				RAAB, DJ; FISCHER, DA; QUICK, DC			LUNATE AND PERILUNATE DISLOCATIONS IN PROFESSIONAL FOOTBALL PLAYERS - A 5-YEAR RETROSPECTIVE ANALYSIS	AMERICAN JOURNAL OF SPORTS MEDICINE												The purpose of this retrospective study was to review the treatment and prognosis of lunate and perilunate carpal dislocations in professional football players in the National Football League over a 5-year period. There were 7 lunate and 3 perilunate dislocations in 10 players. The mechanism of injury was hyperextension in 9 of 10 players. Five players were subsequently treated by closed reductio…																			0363-5465					NOV-DEC	1994	22	6
football	J	PANUSH, RS; LANE, NE				PANUSH, RS; LANE, NE			EXERCISE AND THE MUSCULOSKELETAL SYSTEM	BAILLIERES CLINICAL RHEUMATOLOGY																															0950-3579					FEB	1994	8	1
football	J	JOHNSON, S				JOHNSON, S			A GAME OF 2 HALVES - ON MEN, FOOTBALL AND GOSSIP	JOURNAL OF GENDER STUDIES												'Gossip' has traditionally been viewed as a predominantly female discourse genre, not only folk-linguistically, but also in the work of many feminist linguists, who have sought to reclaim the genre as a positive form of female communication. One rarely, if ever, hears male interaction referred to as gossip, and it is this assumption which is challenged in this paper. The paper explores the concep…																			0958-9236						1994	3	2
football	J	VANGSNESS, C; HUNT, T; URAM, M; KERLAN, RK				VANGSNESS, C; HUNT, T; URAM, M; KERLAN, RK			SURVEY OF HEALTH-CARE COVERAGE OF HIGH-SCHOOL FOOTBALL IN SOUTHERN CALIFORNIA	AMERICAN JOURNAL OF SPORTS MEDICINE												We surveyed 240 high schools about various aspects of the health care coverage of their football athletes. Approximately 70% of these schools had team physicians, and more than one third of these had more than 1 team physician. Seventy-two percent of high schools had physician coverage for scheduled games. Practices and scrimmages were not covered. Sixty-nine percent of the schools reported havin…																			0363-5465					SEP-OCT	1994	22	5
football	J	WRIGHT, JC; BINNEY, V; KUNKLER, J				WRIGHT, JC; BINNEY, V; KUNKLER, J			PSYCHOLOGICAL DISTRESS IN THE LOCAL HILLSBOROUGH OR HOST COMMUNITY FOLLOWING THE HILLSBOROUGH-FOOTBALL-STADIUM DISASTER	JOURNAL OF COMMUNITY & APPLIED SOCIAL PSYCHOLOGY												This paper describes levels of psychological distress and accounts of disaster among the local host community following the Hillsborough Football Stadium disaster. Thirty-two participants were interviewed 4-6 months after the event. Rates of psychological distress symptoms were high in the sample as measured by PTSD (DSM III criteria), Impact of Events Scale (IES) and the General Health Questionn…																			1052-9284					MAY	1994	4	2
football	J	WHITE, GB; WHITE, MJ				WHITE, GB; WHITE, MJ			OVERVALUATION AND UNDERVALUATION OF WOMEN JOB APPLICANTS - HOW GENERAL ARE THE VAGARIES OF SEX BIAS	JOURNAL OF BUSINESS AND PSYCHOLOGY												Using a realistic managerial task, 288 college students evaluated a man or woman who was applying for a male sex-typed job: stockbroker or football photographer. Applicants were either demonstrably skilled or unknown in ability. Contrary to expectations, skilled women were not overvalued when compared with similarly skilled men. Additionally, women with inadequate information about their ability …																			0889-3268					FAL	1994	9	1
football	J	SAURENMANN, P; MARTY, A				SAURENMANN, P; MARTY, A			ISOLATED TRAUMATIC DISLOCATION OF THE PROXIMAL TIBIOFIBULAR JOINT	HELVETICA CHIRURGICA ACTA					80th Annual Meeting of the Schweizerischen-Gesellschaft-fur-Chirurgie	JUN 10-12, 1993	DAVOS, SWITZERLAND	SCHWEIZER GESELL CHIRURG				Dislocation of the proximal tibiofibular joint is a rare injury. Diagnosis is initially often missed. Physical examination and radiographic findings of a 22-year-old football player are reported. Classification and therapeutic options are discussed.																			0018-0181					JUL	1994	60	5
football	J	CLARK, RR; KUTA, JM; SULLIVAN, JC				CLARK, RR; KUTA, JM; SULLIVAN, JC			CROSS-VALIDATION OF METHODS TO PREDICT BODY-FAT IN AFRICAN-AMERICAN AND CAUCASIAN COLLEGIATE FOOTBALL PLAYERS	RESEARCH QUARTERLY FOR EXERCISE AND SPORT												Eight skinfold (SF) equations and bioelectrical impedance analysis (BIA) were cross-validated in 71 Division IA college football players. Criterion percent body fat (%FAT) was determined by hydrostatic weighing (HW) and computed from body density (BD) for African Americans (n = 28) and Caucasians (n = 43). Results were analyzed by method, with position and race effects examined simultaneously usi…																			0270-1367	2168-3824				MAR	1994	65	1
football	J	DEARAUJO, W				DEARAUJO, W			REDUCING A FINGER DISLOCATION - A PATIENTS APPROACH	PHYSICIAN AND SPORTSMEDICINE												A football player's little finger became dislocated at the metacarpophalangeal joint and could not be reduced using closed techniques. While preparations for open reduction were being made, the patient, a veteran of many dislocated and jammed fingers, offered his own solution.																			0091-3847					JUN	1994	22	6
football	J	LESHER, JL; FITCH, MH; DUNLAP, DB				LESHER, JL; FITCH, MH; DUNLAP, DB			SUBCLINICAL HYPOTHYROIDISM DURING POTASSIUM-IODIDE THERAPY FOR LYMPHOCUTANEOUS SPOROTRICHOSIS	CUTIS												This report describes a high school football player with an unusual ulcerative lesion on the upper leg that was treated initially as pyoderma gangrenosum, but later proved to be due to Sporothrix schenckii. His treatment with potassium iodide solution was complicated by the occurrence of subclinical hypothyroidism.																			0011-4162					MAR	1994	53	3
football	J	STUART, MJ; KARAHARJU, TK				STUART, MJ; KARAHARJU, TK			ACUTE COMPARTMENT SYNDROME - RECOGNIZING THE PROGRESSIVE SIGNS AND SYMPTOMS	PHYSICIAN AND SPORTSMEDICINE												A high school football player suffered an acute lateral lower leg compartment syndrome following an apparent peroneal muscle strain. Early diagnosis was made on the basis of worsening symptoms and signs and by intracompartment pressure readings. Prompt fasciatomy and removal of necrosed tissue, followed by casting and then air splinting, allowed a full recovery and return to play.																			0091-3847					MAR	1994	22	3
football	J	JONES, RS; TAGGART, T				JONES, RS; TAGGART, T			SPORT RELATED INJURIES ATTENDING THE ACCIDENT AND EMERGENCY DEPARTMENT	BRITISH JOURNAL OF SPORTS MEDICINE												Of new patients attending our hospital, 7.1% had injured themselves playing sport. The majority had been playing football and had sustained a soft tissue injury. Many of the patients presented late, i.e. after 24 h or longer. These patients would be best dealt with in a sports clinic, staffed by personnel with an interest in this field.																			0306-3674					JUN	1994	28	2
football	J	CLANCY, SP; CLARKSON, PM; DECHEKE, ME; NOSAKA, K; FREEDSON, PS; CUNNINGHAM, JJ; VALENTINE, B				CLANCY, SP; CLARKSON, PM; DECHEKE, ME; NOSAKA, K; FREEDSON, PS; CUNNINGHAM, JJ; VALENTINE, B			EFFECTS OF CHROMIUM PICOLINATE SUPPLEMENTATION ON BODY-COMPOSITION, STRENGTH, AND URINARY CHROMIUM LOSS IN FOOTBALL PLAYERS	INTERNATIONAL JOURNAL OF SPORT NUTRITION												The effects of 9 weeks of daily chromium supplementation (200mug Cr as picolinate) were investigated in a double-blind design in football players during spring training. Testing was done pre-, mid-, and postsupplementation on the following criterion measures: urinary chromium excretion, girth and skinfold measures, percent body fat and lean body mass, and isometric and dynamic strength. With the …					Nosaka, Kazunori/H-4412-2011	Nosaka, Kazunori/0000-0001-7373-4994													1050-1606					JUN	1994	4	2
football	J	HOVIS, WD; LIMBIRD, TJ				HOVIS, WD; LIMBIRD, TJ			AN EVALUATION OF CERVICAL ORTHOSES IN LIMITING HYPEREXTENSION AND LATERAL FLEXION IN FOOTBALL	MEDICINE AND SCIENCE IN SPORTS AND EXERCISE												Three cervical orthoses often used in football to prophylactically limit motion and prevent the nerve injury known as ''burners'' were evaluated to determine their performance in limiting both hyperextension and lateral bending of the cervical spine. These orthoses have been used almost entirely on an empiric basis with little objective data to evaluate performance. A rope and pulley mechanism wa…																			0195-9131	1530-0315				JUL	1994	26	7
football	J	MEYER, SA; SCHULTE, KR; CALLAGHAN, JJ; ALBRIGHT, JP; POWELL, JW; CROWLEY, ET; ELKHOURY, GY				MEYER, SA; SCHULTE, KR; CALLAGHAN, JJ; ALBRIGHT, JP; POWELL, JW; CROWLEY, ET; ELKHOURY, GY			CERVICAL SPINAL STENOSIS AND STINGERS IN COLLEGIATE FOOTBALL PLAYERS	AMERICAN JOURNAL OF SPORTS MEDICINE					18th Annual Meeting of the AOSSM	JUL, 1992	SAN DIEGO, CA	AMER ORTHOPAED SOC SPORTS MED				We evaluated the relationship of cervical spinal stenosis with the occurrence of ''stingers' in collegiate football players who participated at our institution from 1987 through 1991. Preparticipation cervical spine radiographs of 266 players were used to measure Torg ratio. Forty players with stingers were identified: 34 had an extension-compression mechanism; 6 had a brachial plexus stretch mec…																			0363-5465					MAR-APR	1994	22	2
football	J	THOMPSON, NJ; MORRIS, RD				THOMPSON, NJ; MORRIS, RD			PREDICTING INJURY RISK IN ADOLESCENT FOOTBALL PLAYERS - THE IMPORTANCE OF PSYCHOLOGICAL VARIABLES	JOURNAL OF PEDIATRIC PSYCHOLOGY												Explored the relationship of anger/aggression, attention, and stressful life events to injury while addressing the methodological limitations of prior studies. An additional objective was to determine whether the relationship of stressful life events to injury is mediated either by anger (directed either inward or outward) or by impaired attention, either vigilant (broad, external) or focused (na…																			0146-8693					AUG	1994	19	4
football	J	ALBRIGHT, JP; POWELL, JW; SMITH, W; MARTINDALE, A; CROWLEY, E; MONROE, J; MILLER, R; CONNOLLY, J; HILL, BA; MILLER, D; HELWIG, D; MARSHALL, J				ALBRIGHT, JP; POWELL, JW; SMITH, W; MARTINDALE, A; CROWLEY, E; MONROE, J; MILLER, R; CONNOLLY, J; HILL, BA; MILLER, D; HELWIG, D; MARSHALL, J			MEDIAL COLLATERAL LIGAMENT KNEE SPRAINS IN COLLEGE FOOTBALL - EFFECTIVENESS OF PREVENTIVE BRACES	AMERICAN JOURNAL OF SPORTS MEDICINE												This is the second of 2 articles on a 3-year investigation of medial collateral ligament sprains of the knee to assess the effectiveness of prophylactic knee braces in NCAA Division I college football players. Position, string, type of session, and daily brace wear were recorded. The injury rates for braced and unbraced knees were used to create an incidence density ratio. The data were stratifie…																			0363-5465					JAN-FEB	1994	22	1
football	J	ALBRIGHT, JP; POWELL, JW; SMITH, W; MARTINDALE, A; CROWLEY, E; MONROE, J; MILLER, R; CONNOLLY, J; HILL, BA; MILLER, D; HELWIG, D; MARSHALL, J				ALBRIGHT, JP; POWELL, JW; SMITH, W; MARTINDALE, A; CROWLEY, E; MONROE, J; MILLER, R; CONNOLLY, J; HILL, BA; MILLER, D; HELWIG, D; MARSHALL, J			MEDIAL COLLATERAL LIGAMENT KNEE SPRAINS IN COLLEGE FOOTBALL - BRACE WEAR PREFERENCES AND INJURY RISK	AMERICAN JOURNAL OF SPORTS MEDICINE												In this prospective, multiinstitutional analysis of medial collateral ligament sprains in college football players, we catogorized 987 previously uninjured study subjects according to frequency of wearing preventive knee braces, studied the patterns by which 47 of 100 injuries occurred to unbraced knees, and identified several extrinsic, sport-specific risk factors shared for both braced and unbr…																			0363-5465					JAN-FEB	1994	22	1
football	J	PANARIELLO, RA; BACKUS, SI; PARKER, JW				PANARIELLO, RA; BACKUS, SI; PARKER, JW			THE EFFECT OF THE SQUAT EXERCISE ON ANTERIOR-POSTERIOR KNEE TRANSLATION IN PROFESSIONAL FOOTBALL PLAYERS	AMERICAN JOURNAL OF SPORTS MEDICINE												Although the squat exercise is considered essential for optimal athletic performance, controversy exists regarding the effect on knee stability. The purpose of this prospective study was to determine the effect of squat exercises on in vivo knee joint stability of professional football players. Thirty-two subjects with normal knees participated in a 21-week off-season training program. Subjects p…						Backus, Sherry/0000-0002-5308-352X													0363-5465					NOV-DEC	1994	22	6
football	J	KOULMAS, C; ANTONY, SR; JAEN, R				KOULMAS, C; ANTONY, SR; JAEN, R			A SURVEY OF SIMULATED ANNEALING APPLICATIONS TO OPERATIONS-RESEARCH PROBLEMS	OMEGA-INTERNATIONAL JOURNAL OF MANAGEMENT SCIENCE												This paper surveys the application of simulated annealing (SA) to operations research (OR) problems. It is concluded that SA has been applied to both traditional (like single machine, flowshop and jobshop scheduling, lot sizing, traveling salesman problems) and non-traditional (like graph coloring, number partitioning) OR areas. It is also concluded that SA is quite appropriate when the alternati…																			0305-0483	1873-5274				JAN	1994	22	1
football	J	ROTH, AE; XING, XL				ROTH, AE; XING, XL			JUMPING THE GUN - IMPERFECTIONS AND INSTITUTIONS RELATED TO THE TIMING OF MARKET TRANSACTIONS	AMERICAN ECONOMIC REVIEW												This paper concerns the difficulties associated with establishing a time at which a market will operate. We first describe the experience of several dozen markets and submarkets, from entry-level professional labor markets in the United States, Canada, England, and Japan, to the (American) market for postseason college football bowls. The difficulties these markets have experienced in coordinatin…						Roth, Alvin/0000-0002-8834-6481													0002-8282	1944-7981				SEP	1994	84	4
football	J	DANA, JD; KNETTER, MM				DANA, JD; KNETTER, MM			LEARNING AND EFFICIENCY IN A GAMBLING MARKET	MANAGEMENT SCIENCE												We present a statistical model which uses data on National Football League games and betting lines to study how agents learn from past outcomes and to test market efficiency. Using Kalman Filter estimation, we show that teams' abilities exhibit substantial week-to-week variation during the season. This provides an ideal environment in which to study how agents learn from past information. While w…																			0025-1909					OCT	1994	40	10
football	J	MUSAIGER, AO; RAGHEB, MA; ALMARZOOQ, G				MUSAIGER, AO; RAGHEB, MA; ALMARZOOQ, G			BODY-COMPOSITION OF ATHLETES IN BAHRAIN	BRITISH JOURNAL OF SPORTS MEDICINE												A total sample of 304 athletes was selected from first class clubs related to four common sports (football, handball, volleyball and basketball) and compared with 53 nonathlete adults. Weight, height, mid-arm circumference and skinfold thickness were measured to assess their body composition. The findings revealed that there were differences in body composition among athletes according to the typ…																			0306-3674					SEP	1994	28	3
football	J	WILLIAMS, J				WILLIAMS, J			THE LOCAL AND THE GLOBAL IN ENGLISH SOCCER AND THE RISE OF SATELLITE TELEVISION	SOCIOLOGY OF SPORT JOURNAL												This article is concerned with unpacking some of the important dimensions of the developing relationship in Britain between satellite television and sport. The article discusses (a) the rise of Rupert Murdoch's BSkyB network and the central role of Sky's exclusive deal with the new Football Association Premier League for soccer in cementing the future for satellite broadcasting in Europe, and (b)…																			0741-1235					DEC	1994	11	4
football	J	BROSS, MH; SPELLICY, MJ				BROSS, MH; SPELLICY, MJ			SAFETY BELT EDUCATION USING VISUAL CRASH IMAGES AND LOW-COST INCENTIVES	JOURNAL OF SCHOOL HEALTH												Automobile safety belt use among teen-agers remains low despite high crash morbidity and mortality. This article describes a model of a community-based safely belt promotional program. Ten public high schools, with student club and administrative support, were selected from across Mississippi. Safety belt assemblies, which created vivid crash images, were conducted using police officers, ambulanc…																			0022-4391					MAR	1994	64	3
football	J	MCGOWAN, RW; PIERCE, EF; WILLIAMS, M; EASTMAN, NW				MCGOWAN, RW; PIERCE, EF; WILLIAMS, M; EASTMAN, NW			ATHLETIC INJURY AND SELF DIMINUTION	JOURNAL OF SPORTS MEDICINE AND PHYSICAL FITNESS												A review of the literature examining the effects of athletic injury on persona have suggested a deleterious effect. Specifically, results indicated that following traumatic injury, athletes suffer a diminution of affect and feelings of self-worth. Because studies published in this area have been post-injury in design, the present study was fashioned to examine changes from baseline values in the …																			0022-4707					SEP	1994	34	3
football	J	TODD, MJ; VIITANEN, PV; LORIMER, GH				TODD, MJ; VIITANEN, PV; LORIMER, GH			DYNAMICS OF THE CHAPERONIN ATPASE CYCLE - IMPLICATIONS FOR FACILITATED PROTEIN-FOLDING	SCIENCE												The Escherichia coli chaperonins GroEL and GroES facilitate protein folding in an adenosine triphosphate (ATP)-dependent manner. After a single cycle of ATP hydrolysis by the adenosine triphosphatase (ATPase) activity of GroEL, the bi-toroidal GroEL formed a stable asymmetric ternary complex with GroES and nucleotide (bulletlike structures). With each subsequent turnover, ATP was hydrolyzed by on…																			0036-8075	1095-9203				JUL 29	1994	265	5172
football	J	MAFFULLI, N; KING, JB; HELMS, P				MAFFULLI, N; KING, JB; HELMS, P			TRAINING IN ELITE YOUNG ATHLETES (THE TRAINING OF YOUNG ATHLETES (TOYA) STUDY) - INJURIES, FLEXIBILITY AND ISOMETRIC STRENGTH	BRITISH JOURNAL OF SPORTS MEDICINE												Using a mixed longitudinal design, the incidence of injuries, and the development of flexibility and isometric strength of the upper and lower limbs were studied for 2 years in 453 elite young athletes (aged between 9 and 18 years) practising football, gymnastics, swimming or tennis. The children suffered from a low incidence of injuries. Strength and flexibility did not exert a significant role …					Maffulli, Nicola/A-1839-2014	Maffulli, Nicola/0000-0002-5327-3702													0306-3674	1473-0480				JUN	1994	28	2
football	J	BRUN, JF; SUPPARO, I; FONS, C; ELBOUHMADI, A; ORSETTI, A				BRUN, JF; SUPPARO, I; FONS, C; ELBOUHMADI, A; ORSETTI, A			LOW VALUES OF BLOOD-VISCOSITY AND ERYTHROCYTE AGGREGATION ARE ASSOCIATED WITH LOWER INCREASES IN BLOOD LACTATE DURING SUBMAXIMAL EXERCISE	CLINICAL HEMORHEOLOGY												Trained sportsmen have low values of blood viscosity (etab). In this study we tested the functional consequences of this reduction of etab in 34 sportsmen submitted to a 25 min progressively increasing submaximal work load. A low resting etab (measured at high shear rate with the MT90 viscometer) was associated to a lower increase in blood lactate during exercise (correlation of etab with: maxima…																			0271-5198					JAN-FEB	1994	14	1
football	J	WALSH, MM; HILTON, JF; ERNSTER, VL; MASOUREDIS, CM; GRADY, DG				WALSH, MM; HILTON, JF; ERNSTER, VL; MASOUREDIS, CM; GRADY, DG			PREVALENCE, PATTERNS, AND CORRELATES OF SPIT TOBACCO USE IN A COLLEGE ATHLETE POPULATION	ADDICTIVE BEHAVIORS												We surveyed varsity athletes (N = 1,328) in 16 California colleges about their patterns of spit (smokeless) tobacco (ST) use, related habits, reasons for use, and preferred methods for quitting. Prevalence of use was analyzed by sport and demographic characteristics, and patterns of use in players using snuff exclusively, using chewing tobacco exclusively, and those using both were compared. Odds…																			0306-4603	1873-6327				JUL-AUG	1994	19	4
football	J	ROACH, KE; PERSKY, V; MILES, T; BUDIMANMAK, E				ROACH, KE; PERSKY, V; MILES, T; BUDIMANMAK, E			BIOMECHANICAL ASPECTS OF OCCUPATION AND OSTEOARTHRITIS OF THE HIP - A CASE-CONTROL STUDY	JOURNAL OF RHEUMATOLOGY												Objective. Our study was designed to examine the association between biomechanical aspects of occupation and hip osteoarthritis (OA). Methods. Ninety-nine cases of primary hip OA and 233 controls were recruited from the outpatient clinics of a Department of Veterans Affairs Hospital. Subjects were mailed a questionnaire which asked about lifetime participation in various occupational and recreati…																			0315-162X					DEC	1994	21	12
football	J	GOODMAN, RA; THACKER, SB; SOLOMON, SL; OSTERHOLM, MT; HUGHES, JM				GOODMAN, RA; THACKER, SB; SOLOMON, SL; OSTERHOLM, MT; HUGHES, JM			INFECTIOUS-DISEASES IN COMPETITIVE SPORTS	JAMA-JOURNAL OF THE AMERICAN MEDICAL ASSOCIATION												Objective.-Participation in competitive sports is popular and widely encouraged throughout the United States. Reports of infectious disease outbreaks among competitive athletes and recent publicity regarding infectious disease concerns in sports underscore the need to better characterize the occurrence of these problems. Data Sources.-To identify reports of infectious diseases in sports, we perfo…																			0098-7484					MAR 16	1994	271	11
football	J	MARON, BJ; KLUES, HG				MARON, BJ; KLUES, HG			SURVIVING COMPETITIVE ATHLETICS WITH HYPERTROPHIC CARDIOMYOPATHY	AMERICAN JOURNAL OF CARDIOLOGY												Hypertrophic cardiomyopathy (HC) is probably the most common cause of sudden cardiac death in youthful athletes, and this diagnosis has represented a contraindication to continued participation in competitive sports. Less well appreciated is the fact that within the clinical spectrum of Pc are patients who, despite having this disease, have been able to undertake particularly intensive and often …																			0002-9149					JUN 1	1994	73	15
football	J	NJORORAI, WWS				NJORORAI, WWS			ADMINISTRATION OF FIRST-AID AND PREVENTION OF INJURIES IN KENYAN SOCCER	EAST AFRICAN MEDICAL JOURNAL												Appropriate scientific training demands the cooperation of the coach, player, doctor and physiotherapist, The training process involves the medical examination before a competitive season, the diagnosis and treatment of injuries when they occur, the prevention of injuries and the rehabilitation of the injured back into competitive play. It is in these respects that a coach requires the services o…					Simiyu, Wycliffe W. Njororai/AAD-7565-2019	Simiyu, Wycliffe W. Njororai/0000-0002-3164-4269													0012-835X					NOV	1994	71	11
football	J	FRANKEN, RE; HILL, R; KIERSTEAD, J				FRANKEN, RE; HILL, R; KIERSTEAD, J			SPORT INTEREST AS PREDICTED BY THE PERSONALITY MEASURES OF COMPETITIVENESS, MASTERY, INSTRUMENTALITY, EXPRESSIVITY, AND SENSATION SEEKING	PERSONALITY AND INDIVIDUAL DIFFERENCES												The study was designed to examine sport interest in a sample of male and female university students in order to determine if the personality measures of competitiveness, instrumentality, expressivity, and sensation seeking are predictive of sport interest as well as sport participation in a variety of sports. Factor analysis of Franken's WCMP Scale (a scale that contains a variety of questions pe…																			0191-8869					OCT	1994	17	4
soccer	J	ZIEGLER, SG				ZIEGLER, SG			THE EFFECTS OF ATTENTIONAL SHIFT TRAINING ON THE EXECUTION OF SOCCER SKILLS - A PRELIMINARY INVESTIGATION	JOURNAL OF APPLIED BEHAVIOR ANALYSIS												One of the most important skills in soccer is the ability to respond quickly and accurately to the changing demands of the competitive environment (i.e., position of ball, teammates, opponents). A multiple baseline design across 4 male collegiate soccer players was used to determine the effectiveness of an attentional training program on the execution of targeted soccer skills. The treatment incl…																			0021-8855					FAL	1994	27	3
soccer	J	SALOKUN, SO				SALOKUN, SO			MINIMIZING INJURY RATES IN SOCCER THROUGH PRESELECTION OF PLAYERS BY SOMATOTYPES	JOURNAL OF SPORTS MEDICINE AND PHYSICAL FITNESS												Incidence and types of injuries were investigated among 180 Nigerian soccer players selected from 6 clubs by a stratified random technique on the basis of somatotypes. The purpose was to identify physique types that are most prone to common injuries in soccer, in the groups during an 8-week duration of intensive training. A total of 552 injuries: sprains and strains (45%), bruises and cuts (30%),…																			0022-4707					MAR	1994	34	1
soccer	J	RIDDER, G; CRAMER, JS; HOPSTAKEN, P				RIDDER, G; CRAMER, JS; HOPSTAKEN, P			DOWN TO 10 - ESTIMATING THE EFFECT OF A RED CARD IN SOCCER	JOURNAL OF THE AMERICAN STATISTICAL ASSOCIATION												We investigate the effect of the expulsion of a player on the outcome of a soccer match by means of a probability model for the score. We propose estimators of the expulsion effect that are independent of the relative strength of the teams. We use the estimates to illustrate the expulsion effect on the outcome of a match.																			0162-1459					SEP	1994	89	427
soccer	J	WILLIAMS, AM; DAVIDS, K; BURWITZ, L; WILLIAMS, JG				WILLIAMS, AM; DAVIDS, K; BURWITZ, L; WILLIAMS, JG			VISUAL-SEARCH STRATEGIES IN EXPERIENCED AND INEXPERIENCED SOCCER PLAYERS	RESEARCH QUARTERLY FOR EXERCISE AND SPORT												This study investigated skill-based differences in anticipation and visual search strategy within open-play situations in soccer Experienced (n = 15) and inexperienced (n = 15) subjects were required to anticipate pass destination from filmed soccer sequences viewed on a large 3-m x 3-m video projection screen. MANCOVA showed that experienced soccer players demonstrated superior anticipatory perf…					Davids, Keith/J-1095-2012	Davids, Keith/0000-0003-1398-6123													0270-1367					JUN	1994	65	2
soccer	J	ROSIN, H				ROSIN, H			SOCCER WITHOUT BALLS	NEW REPUBLIC																															0028-6583					JUL 4	1994	211	1
soccer	J	KARADY, V; HADAS, M				KARADY, V; HADAS, M			SOCCER AND ANTI-SEMITISM IN HUNGARY	ACTES DE LA RECHERCHE EN SCIENCES SOCIALES					Colloquium on Professional Football in Europe	NOV 12-14, 1992	UNIV NANTES, NANTES, FRANCE		UNIV NANTES																						0335-5322					JUN	1994		103
soccer	J	BARNES, F				BARNES, F			WHY SOCCER BORES US - NO KICKS	NEW REPUBLIC																															0028-6583					JUL 4	1994	211	1
soccer	J	KRAUZE, E				KRAUZE, E			IN MEXICO, SOCCER AS HISTORY - PRI-GAME	NEW REPUBLIC																															0028-6583					JUL 4	1994	211	1
soccer	J	DELIUS, FC				DELIUS, FC			IN GERMANY, EVEN SOCCER IS SERIOUS - VICTORY	NEW REPUBLIC																															0028-6583					JUL 4	1994	211	1
soccer	J	[Anonymous]				[Anonymous]			SYMBOL TECHNOLOGIES SCORES AT WORLD CUP SOCCER GAMES	INDUSTRIAL ENGINEERING																															0019-8234					JUL	1994	26	7
soccer	J	BEGNAL, MH				BEGNAL, MH			JOYCE, NABOKOV AND THE HUNGARIAN-NATIONAL-SOCCER-TEAM	JAMES JOYCE QUARTERLY																															0021-4183					SUM	1994	31	4
soccer	J	WHITSITT, S				WHITSITT, S			SOCCER, THE GAME AMERICA REFUSES TO PLAY	RARITAN-A QUARTERLY REVIEW																															0275-1607					SUM	1994	14	1
soccer	J	SAPORITO, B				SAPORITO, B			HOW SOCCER UNITED-STATES HOPES TO SCORE	FORTUNE																															0015-8259					JUN 27	1994	129	13
soccer	J	ROSS, A				ROSS, A			WEATHER REPORT + THE WORLD-CUP FOR SOCCER	ARTFORUM																															0004-3532					SEP	1994	33	1
soccer	J	HOLT, R				HOLT, R			THE WORKING-CLASS TRADITION OF SOCCER IN ENGLAND	ACTES DE LA RECHERCHE EN SCIENCES SOCIALES					Colloquium on Professional Football in Europe	NOV 12-14, 1992	UNIV NANTES, NANTES, FRANCE		UNIV NANTES																						0335-5322					JUN	1994		103
soccer	J	LANFRANCHI, P				LANFRANCHI, P			MEKLOUFI, A FRENCH SOCCER PLAYER IN THE ALGERIAN-WAR	ACTES DE LA RECHERCHE EN SCIENCES SOCIALES					Colloquium on Professional Football in Europe	NOV 12-14, 1992	UNIV NANTES, NANTES, FRANCE		UNIV NANTES																						0335-5322					JUN	1994		103
soccer	J	CHIN, MK; SO, RCH; YUAN, YWY; LI, RCT; WONG, ASK				CHIN, MK; SO, RCH; YUAN, YWY; LI, RCT; WONG, ASK			CARDIORESPIRATORY FITNESS AND ISOKINETIC MUSCLE STRENGTH OF ELITE ASIAN JUNIOR SOCCER PLAYERS	JOURNAL OF SPORTS MEDICINE AND PHYSICAL FITNESS												There is a scarcity of descriptive data on the physiological characteristics of elite Asian junior soccer players. The purpose of this study was to evaluate the cardiorespiratory fitness and isokinetic muscle strength of elite junior soccer players in Hong Kong. It was conducted in conjunction with the selection of the Hong Kong team to the 1989 Gothia Cup held in Sweden. Twenty-one top junior so…																			0022-4707					SEP	1994	34	3
soccer	J	SCHIMMANG, J				SCHIMMANG, J			SOCCER IN EXILE + 1994 WORLD CUP IN THE UNITED-STATES	MERKUR-DEUTSCHE ZEITSCHRIFT FUR EUROPAISCHES DENKEN																															0026-0096					JUN	1994	48	6
soccer	J	EISENBERG, C				EISENBERG, C			SOCCER IN GERMANY 1890-1914 - A GAME FOR THE MIDDLE-CLASS	GESCHICHTE UND GESELLSCHAFT																															0340-613X					APR-JUN	1994	20	2
soccer	J	ROOS, H; LINDBERG, H; GARDSELL, P; LOHMANDER, LS; WINGSTRAND, H				ROOS, H; LINDBERG, H; GARDSELL, P; LOHMANDER, LS; WINGSTRAND, H			THE PREVALENCE OF GONARTHROSIS AND ITS RELATION TO MENISCECTOMY IN FORMER SOCCER PLAYERS	AMERICAN JOURNAL OF SPORTS MEDICINE												The prevalence of radiographic signs of gonarthrosis and its relation to knee injuries were studied in 286 former soccer players-215 nonelite and 71 elite players-and were compared with 572 age-matched controls with a mean age of 55 years. The prevalence of gonarthrosis among the nonelite players was 4.2%, among the elite players 15.5%, and among the controls 1.6%. Seven of the soccer players had…					Lohmander, Stefan/I-8326-2012; Lohmander, Stefan/AAL-8314-2021	Lohmander, Stefan/0000-0002-5424-9448													0363-5465					MAR-APR	1994	22	2
soccer	J	LINDNER, R; BREUER, HT				LINDNER, R; BREUER, HT			SV SODINGEN, THE LAST OF THE SUBURBAN CLUBS - PROLETARIAN SOCCER IN THE RUHR	ACTES DE LA RECHERCHE EN SCIENCES SOCIALES					Colloquium on Professional Football in Europe	NOV 12-14, 1992	UNIV NANTES, NANTES, FRANCE		UNIV NANTES																						0335-5322					JUN	1994		103
soccer	J	FAURE, JM; SUAUD, C				FAURE, JM; SUAUD, C			EVOLVING PROFESSIONALISM - 2 PERIODS IN THE AREA OF PROFESSIONAL SOCCER IN FRANCE 1963-1993	ACTES DE LA RECHERCHE EN SCIENCES SOCIALES					Colloquium on Professional Football in Europe	NOV 12-14, 1992	UNIV NANTES, NANTES, FRANCE		UNIV NANTES																						0335-5322					JUN	1994		103
soccer	J	SURVE, I; SCHWELLNUS, MP; NOAKES, T; LOMBARD, C				SURVE, I; SCHWELLNUS, MP; NOAKES, T; LOMBARD, C			A FIVEFOLD REDUCTION IN THE INCIDENCE OF RECURRENT ANKLE SPRAINS IN SOCCER PLAYERS USING THE SPORT-STIRRUP ORTHOSIS	AMERICAN JOURNAL OF SPORTS MEDICINE												A study was undertaken to evaluate the effect of a semirigid ankle orthosis (Sport-Stirrup) on the incidence of ankle sprains in soccer players during 1 playing season. Senior soccer players were divided into 2 groups: players with previous ankle sprains (N = 258) and players without such history (N = 246). The players in these groups were each randomly allocated to either a semirigid orthosis or…					Noakes, Tim/AAD-3162-2020; Schwellnus, Martin/E-6042-2010	Noakes, Tim/0000-0001-7244-2375; Schwellnus, Martin/0000-0003-3647-0429													0363-5465					SEP-OCT	1994	22	5
soccer	J	EBBECK, V; BECKER, SL				EBBECK, V; BECKER, SL			PSYCHOSOCIAL PREDICTORS OF GOAL ORIENTATIONS IN YOUTH SOCCER	RESEARCH QUARTERLY FOR EXERCISE AND SPORT												Little is known about the nature of task and ego orientations that are key motivation constructs. The purpose of this study, therefore, was to examine the extent to which perceived social, contextual, and personal factors predicted the goal orientations of youth sport participants. The sample consisted of 166 male and female adolescent soccer players, who completed self-report measures at the end…																			0270-1367					DEC	1994	65	4
soccer	J	MOGNONI, P; NARICI, MV; SIRTORI, MD; LORENZELLI, F				MOGNONI, P; NARICI, MV; SIRTORI, MD; LORENZELLI, F			ISOKINETIC TORQUES AND KICKING MAXIMAL BALL VELOCITY IN YOUNG SOCCER PLAYERS	JOURNAL OF SPORTS MEDICINE AND PHYSICAL FITNESS												The purpose of this study is to assess if there is any correlation between isokinetic testing and field performance of young soccer players. The isokinetic peak torques of the knee extensor muscles in sitting position (T-KE), and those of the hip flexor muscles in standing position (T-HF) were measured in 24 junior soccer players. Four angular velocities (omega = 1.05, 3.14, 4.19, 5.23 rad . s(-1…																			0022-4707					DEC	1994	34	4
soccer	J	ANDERSON, DI; SIDAWAY, B				ANDERSON, DI; SIDAWAY, B			COORDINATION CHANGES ASSOCIATED WITH PRACTICE OF A SOCCER KICK	RESEARCH QUARTERLY FOR EXERCISE AND SPORT												The purpose of this study was to examine the changes in coordination associated with practice of a soccer kick. Video records were collected on 6 novice, right-footed soccer players prior to and after 2 0 regularly scheduled kicking practice sessions. Three experienced players were also videotaped for comparison. Movement of the right leg was digitized and analyzed using motion analysis software.…																			0270-1367					JUN	1994	65	2
soccer	J	SCERRI, GV; RATCLIFFE, RJ				SCERRI, GV; RATCLIFFE, RJ			THE GOALKEEPERS FEAR OF THE NETS	JOURNAL OF HAND SURGERY-BRITISH AND EUROPEAN VOLUME												The soccer goalkeeper is particularly prone to injuries of the hands. We report three cases in which soccer goal-posts were the cause of a hitherto unrecorded type of accident, which resulted in severe ring avulsion injuries requiring surgical amputation or replantation. In each case the injury occurred when a ring worn by the goalkeeper caught on one of the hooks by which the netting is attached…																			0266-7681					AUG	1994	19B	4
soccer	J	KELLER, JB				KELLER, JB			A CHARACTERIZATION OF THE POISSON-DISTRIBUTION AND THE PROBABILITY OF WINNING A GAME	AMERICAN STATISTICIAN												The probability P(lambda, mu) that a team with mean score lambda beats a team with mean score mu is calculated when the score of each team is Poisson distributed. It is found that partial-derivative(lambda, mu)/partial-derivativelambda is equal to the probability of a tie. When this equality holds for any distribution of the score of the team with mean mu, it is shown that the score of the team w…																			0003-1305					NOV	1994	48	4
soccer	J	HUYLEBROEK, J; JOOS, E; NEUMAN, P				HUYLEBROEK, J; JOOS, E; NEUMAN, P			PROGLUMETACIN IN THE TREATMENT OF MINOR TRAUMAS AND OVERUSE SYNDROMES DUE TO SOCCER PRACTICE - A LARGE OPEN TRIAL	CURRENT THERAPEUTIC RESEARCH-CLINICAL AND EXPERIMENTAL												In an uncontrolled, open trial, 182 outpatients suffering from either overuse syndromes (n = 68) or minor traumas (n = 114) resulting from soccer practice received proglumetacin, a prodrug of indomethacin, for 10 days, at a dose of 600 mg/d from day 1 to day 5 and 450 mg/d from day 6 to day 10. After 2 days and at 5 and 10 days, a highly significant reduction in symptoms (pain, edema, redness, an…																			0011-393X					NOV	1994	55	11
soccer	J	ANDERSEN, JL; KLITGAARD, H; BANGSBO, J; SALTIN, B				ANDERSEN, JL; KLITGAARD, H; BANGSBO, J; SALTIN, B			MYOSIN HEAVY-CHAIN ISOFORMS IN SINGLE FIBERS FROM M-VASTUS LATERALIS OF SOCCER PLAYERS - EFFECTS OF STRENGTH-TRAINING	ACTA PHYSIOLOGICA SCANDINAVICA												The myosin heavy chain (MHC) composition of single fibres (n = 2171) was analysed with an electrophoretic technique in biopsy material from m. vastus lateralis of two groups of soccer players before and after a 3-month period of either strength- (n = 8) or non-training (control) (n = 6). Traditional myofibrillar ATPase histochemistry demonstrated a decrease in type IIA fibres with strength-traini…					Andersen, Jesper L/W-6813-2019; Bangsbo, Jens/A-7192-2015	Bangsbo, Jens/0000-0003-1305-9274													0001-6772					JAN	1994	150	1
soccer	J	LINDENFELD, TN; SCHMITT, DJ; HENDY, MP; MANGINE, RE; NOYES, FR				LINDENFELD, TN; SCHMITT, DJ; HENDY, MP; MANGINE, RE; NOYES, FR			INCIDENCE OF INJURY IN INDOOR SOCCER	AMERICAN JOURNAL OF SPORTS MEDICINE												All injuries occurring over a 7-week period at a local indoor soccer arena were documented for analysis of incidence rates. All injury rates were calculated per 100 player-hours. The overall injury rates for male and female players were similar, 5.04 and 5.03, respectively. The lowest injury rate was found among the 19- to 24-year-old athletes and the highest injury rate was found among the oldes…																			0363-5465					MAY-JUN	1994	22	3
soccer	J	REN, ZM; YING, ZF; XIONG, XX; HE, MQ; LI, YF; LI, FM; DU, YC				REN, ZM; YING, ZF; XIONG, XX; HE, MQ; LI, YF; LI, FM; DU, YC			STRUCTURAL AND ELECTRONIC STUDIES OF C-60 FILMS DEPOSITED USING IONIZED CLUSTER BEAM DEPOSITION	JOURNAL OF PHYSICS D-APPLIED PHYSICS												Films of a new form of carbon allotrope, C60, also known as fullerenes, are deposited on Si(111) substrates by the ionized cluster beam deposition technique under an accelerating field less than 100 V. Raman spectra and x-ray photoelectron spectroscopy measurements are carried out to analyse the electronic properties of the films, to indicate the existence of C60 soccer-balls in the films. The re…																			0022-3727					JUL 14	1994	27	7
soccer	J	VELIN, P; FOUR, R; MATTA, T; DUPONT, D				VELIN, P; FOUR, R; MATTA, T; DUPONT, D			SPORTS INJURIES IN CHILDREN	ARCHIVES DE PEDIATRIE												During 1992, 541 sport injuries (6,3% of the 8641 surgical emergencies) were recorded at Lenval's hospital pediatric emergency ward in Nice. There were a majority of boys (62%), and the mean age was 11.2 years. Thirty one sports were represented, mainly soccer (18.5%), bicycle (12.2%), basketball (9.4%), gymnastics (9.4%) and equitation (7.8%). Injuries occurred during competition in 12.7% of the…																			0929-693X					FEB	1994	1	2
soccer	J	JONES, NP				JONES, NP			ORBITAL BLOWOUT FRACTURES IN SPORT	BRITISH JOURNAL OF SPORTS MEDICINE												One-third of orbital blowout fractures are sustained during sport. Soccer is most commonly involved. Though visual acuity recovery is usually complete, permanent loss of binocular visual field is almost universal. Typically high-energy blows by opponents finger, fist, elbow, knee or boot are responsible. Injuries to the eye itself may also be sustained and should be looked for. Ocular protection …					Jones, Nicholas Philip/HHS-2568-2022	Jones, Nicholas/0000-0002-4299-3624													0306-3674					DEC	1994	28	4
soccer	J	ISHII, Y; HOSHI, H; HAMADA, Y; HIDAI, M				ISHII, Y; HOSHI, H; HAMADA, Y; HIDAI, M			PREPARATION AND CHARACTERIZATION OF RHODIUM C-60 COMPLEXES [RH(ACAC)(L)2(C-60)] (L=PY, 4-MEPY, 3,5-ME(2)PY)	CHEMISTRY LETTERS												A series of novel C-60 rhodium complexes [Rh(acac)(L)2(eta(2)-C60)] (L = pyridine, 4-methylpyridine, 3,5-dimethylpyridine) were prepared by the reaction of [Rh(acac)(C2H4)2] with C-60 followed by treatment with pyridine or its derivatives. The molecular structure of [Rh(acac)(3,5-,Me(2)py)(2)(eta(2)-C-60)].C6H6 was determined by the X-ray crystallographic analysis.																			0366-7022	1348-0715				APR	1994		4
soccer	J	SHIU, LL; LIN, TI; PENG, SM; HER, GR; JU, DD; LIN, SK; HWANG, JH; MON, CY; LUH, TY				SHIU, LL; LIN, TI; PENG, SM; HER, GR; JU, DD; LIN, SK; HWANG, JH; MON, CY; LUH, TY			PALLADIUM-CATALYZED [3+2] CYCLOADDITION OF TRIMETHYLENEMETHANE (TMM) AND FULLERENE - OBSERVATION OF THE ROOM-TEMPERATURE FLUORESCENCE-SPECTRUM OF THE TMM-C-60 ADDUCT	JOURNAL OF THE CHEMICAL SOCIETY-CHEMICAL COMMUNICATIONS												The first synthesis of the parent TMM-C-60 adduct 1 was achieved by means of Pd-o-mediated [3 + 2] cycloaddition and its structure was unambiguously proved by spectroscopic means (H-1 and C-13 NMR and MS); a pentane solution of the adduct 1 exhibited a fluorescence emission spectrum with lambda(max) 704 nm and vibronic fine structure at ambient temperature.						MOU, CHUNG-YUAN/0000-0001-7060-9899; Shie-Ming, Peng/0000-0003-1412-5018; Luh, Tien-Yau/0000-0002-0415-6454													0022-4936					MAR 7	1994		5
soccer	J	SCHARFF, P; BISCHOF, W; EBINAL, S; EHRHARDT, C; GERKEN, R; KAISER, V; MENZEL, F; TANKE, C				SCHARFF, P; BISCHOF, W; EBINAL, S; EHRHARDT, C; GERKEN, R; KAISER, V; MENZEL, F; TANKE, C			OXIDATION OF BUCKMINSTERFULLERENE C-60 IN BRONSTED ACIDS	CARBON					21st Biennial Conference on Carbon	JUN 13-18, 1993	BUFFALO, NY					C60 fullerene derivatives with H2SO4 (brown), HNO3 (light orange), and HClO4 (light brown) were prepared both by chemical and electrochemical oxidation of C60 in 97% H2SO4, fuming H2SO4, 65% HNO3, fuming HNO3, and 70% HClO4, respectively. A yellow-orange derivative was obtained by reacting the C60 fullerene with N2O5. In the case of the H2SO4 derivatives, the soccer ball structure of the C60 mole…																			0008-6223						1994	32	4
soccer	J	USATOV, AV; VORONTSOV, EV; VINOGRADOVA, LE; NOVIKOV, YN				USATOV, AV; VORONTSOV, EV; VINOGRADOVA, LE; NOVIKOV, YN			ORGANOMETALLIC HYDRIDES AS REACTANTS IN FULLERENE CHEMISTRY - INTERACTION OF C-60 AND C-70 FULLERENES WITH HIR(CO)(PPH(3))(3)	RUSSIAN CHEMICAL BULLETIN												The iridium hydride complex HIr(CO)(PPh(3))(3) reacts with fullerenes C-60 and C-70 yielding (eta(2)-C-n)IrH(CO)(PPh(3))(2) (n = 60, 70) complexes. Their composition, configuration, and the position of the double bond coordinated with the metal atom in the fullerene moiety have been established by IR studies (comparison with deuterated analogs), and H-1 and P-31 NMR spectroscopy.					Novikov, Iurii/M-7784-2013	Novikov, Iurii/0000-0002-5369-7142													1066-5285					SEP	1994	43	9
soccer	J	HAWKINS, JM; NAMBU, M; MEYER, A				HAWKINS, JM; NAMBU, M; MEYER, A			RESOLUTION AND CONFIGURATIONAL STABILITY OF THE CHIRAL FULLERENES C-76, C-78, AND C-84 - A LIMIT FOR THE ACTIVATION-ENERGY OF THE STONE-WALES TRANSFORMATION	JOURNAL OF THE AMERICAN CHEMICAL SOCIETY												Chiral fullerenes C-76, C-78, and C-84 were kinetically resolved by asymmetric osmylation providing three optically active allotropes of elemental carbon. The circular dichroism spectra of D-3 C-78 and D-2 C-84 are more detailed than the corresponding UV-vis spectra. Optically active C-76 and C-84 are configurationally stable under conditions approaching their limit of thermal (600-700 degrees C)…																			0002-7863					AUG 24	1994	116	17
soccer	J	CHOUKAIFE, A; FRADIN, S; BUREAU, F; SESBOUE, B; ARHAN, P; DROSDOWSKY, MA				CHOUKAIFE, A; FRADIN, S; BUREAU, F; SESBOUE, B; ARHAN, P; DROSDOWSKY, MA			PHYSIOLOGICAL VARIATIONS OF LPA(I), HDL(2), AND PRINCIPAL LIPID MARKERS IN SPORTSMEN	ANNALES DE BIOLOGIE CLINIQUE												An original approach of the influence of physical activities on lipid metabolism is presented in this work : the authors studied the physiological variarions of tire lipoparticle LpA(I) high-density lipoprotein subfraction HDL(2) and the most important lipid markers in serum of a presumably healthy population of 55 high-level sportsmen. They were 18-45 years old and practised endurance sports, wh…																			0003-3898						1994	52	5
soccer	J	WONG, EH; BRIDGES, LJ				WONG, EH; BRIDGES, LJ			AGE-RELATED DIFFERENCES IN INTERPERSONAL AND INTRAPERSONAL VARIABLES RELATED TO MOTIVATION IN A GROUP SPORT SETTING	JOURNAL OF SOCIAL PSYCHOLOGY												Age-related differences in perceived competence, perceived control, and anxiety among 10- to 11-year-old boys and 12- to 13-year-old boys who participated in an American Youth Soccer Organization league were examined. Coaching behaviors thought to be related to these intrapersonal variables were also assessed, and the differences between the coaches in the two divisions were evaluated. There were…																			0022-4545	1940-1183				AUG	1994	134	4
soccer	J	HERZOG, G; WAZINSKI, P				HERZOG, G; WAZINSKI, P			VISUAL TRANSLATOR - LINKING PERCEPTIONS AND NATURAL-LANGUAGE DESCRIPTIONS	ARTIFICIAL INTELLIGENCE REVIEW												Despite the fact that image understanding and natural language processing constitute two major areas of AI, there have only been a few attempts toward the integration of computer vision and the generation of natural language expressions for the description of image sequences. In this contribution we will report on practical experience gained in the project Vitra (VIsual TRAnslator) concerning the…																			0269-2821						1994	8	2-3
soccer	J	RAZAFINJANAHARY, H; ROGEMOND, F; CHERMETTE, H				RAZAFINJANAHARY, H; ROGEMOND, F; CHERMETTE, H			INCIDENCE OF THE MUFFIN-TIN APPROXIMATION ON THE ELECTRONIC-STRUCTURE OF LARGE CLUSTERS CALCULATED BY THE MS LSD METHOD - THE TYPICAL CASE OF C(60)	INTERNATIONAL JOURNAL OF QUANTUM CHEMISTRY												The MS-LSD method remains a method of interest when rapidity and small computer resources are required; its main drawback is some lack of accuracy, mainly due to the muffin-tin distribution of the potential. In the case of large clusters or molecules, the use of an empty sphere to fill, in part, the large intersphere region can improve greatly the results. Calculations bearing on C60 has been und…					Chermette, Henry/AAG-6023-2019	Chermette, Henry/0000-0002-5890-7479													0020-7608					AUG 15	1994	51	5
soccer	J	SO, CH; SIU, TO; CHAN, KM; CHIN, MK; LI, CT				SO, CH; SIU, TO; CHAN, KM; CHIN, MK; LI, CT			ISOKINETIC PROFILE OF DORSIFLEXORS AND PLANTAR FLEXORS OF THE ANKLE - A COMPARATIVE-STUDY OF ELITE VERSUS UNTRAINED SUBJECTS	BRITISH JOURNAL OF SPORTS MEDICINE												A comparative study was made of the isokinetic characteristics of the ankle (plantar-flexion and dorsiflexion) in young men. Six cyclists, seven gymnasts, 10 soccer players and 25 non-athletic young men were tested on the Cybex II+ dynamometer. Peak torque, torque acceleration energy (TAE), total work and average power were measured. Cyclists had slightly higher (5%) mean plantar flexion than the…																			0306-3674					MAR	1994	28	1
soccer	J	LERUMEUR, E; CARRE, F; BERNARD, AM; BANSARD, JY; ROCHCONGAR, P; DECERTAINES, JD				LERUMEUR, E; CARRE, F; BERNARD, AM; BANSARD, JY; ROCHCONGAR, P; DECERTAINES, JD			MULTIPARAMETRIC CLASSIFICATION OF MUSCLE T-1 AND T-2 RELAXATION-TIMES DETERMINED BY MAGNETIC-RESONANCE-IMAGING - THE EFFECTS OF DYNAMIC EXERCISE IN TRAINED AND UNTRAINED SUBJECTS	BRITISH JOURNAL OF RADIOLOGY												Muscle relaxation times can now be measured accurately with magnetic resonance imaging (MRI), distinguishing working muscles from non-working muscles. A correlation between T-2 increase and work intensity has been shown in healthy volunteers. The small amount of data on T-1 relaxation times is contradictory. In addition, all the published studies have concerned short-duration exercise in subjects…																			0007-1285					FEB	1994	67	794
soccer	J	HETHERINGTON, K				HETHERINGTON, K			THE CONTEMPORARY SIGNIFICANCE OF SCHMALENBACHS CONCEPT OF THE BUND	SOCIOLOGICAL REVIEW												This paper will look at a form of sociation known as the Bund, conceptualized by Schmalenbach in the 1920's. I shall argue that this long ignored concept, dealing with affectual form of solidarity in small groups, is of considerable relevance to contemporary issues concerning individuality and lifestyle, particularly in relation to debates surrounding their significance in modernity and postmoder…																			0038-0261					FEB	1994	42	1
soccer	J	FAHRMEIR, L; TUTZ, G				FAHRMEIR, L; TUTZ, G			DYNAMIC-STOCHASTIC MODELS FOR TIME-DEPENDENT ORDERED PAIRED-COMPARISON SYSTEMS	JOURNAL OF THE AMERICAN STATISTICAL ASSOCIATION												When paired comparisons are made sequentially over time as for example in chess competitions, it is natural to assume that the underlying abilities do change with time. Previous approaches are based on fixed updating schemes where the increments and decrements are fixed functions of the underlying abilities. The parameters that determine the functions have to be specified a priori and are based o…					Tutz, Gerhard/AAI-5954-2020; Tutz, Gerhard/L-6315-2019	Tutz, Gerhard/0000-0002-6628-3539													0162-1459					DEC	1994	89	428
soccer	J	AAGAARD, P; SIMONSEN, EB; TROLLE, M; BANGSBO, J; KLAUSEN, K				AAGAARD, P; SIMONSEN, EB; TROLLE, M; BANGSBO, J; KLAUSEN, K			EFFECTS OF DIFFERENT STRENGTH TRAINING REGIMES ON MOMENT AND POWER-GENERATION DURING DYNAMIC KNEE EXTENSIONS	EUROPEAN JOURNAL OF APPLIED PHYSIOLOGY AND OCCUPATIONAL PHYSIOLOGY												This study examined the effect of different training regimes on moment and power generation during maximal knee extensions at low to very high extension velocities (0-1000 degrees.s(-1) individual range). A group of 24 soccer players performed 12 weeks of progressively adjusted strength training of the knee extensors at either high resistance (HR, n=7), low resistance (LR, n=6), loaded kicking mo…					Bangsbo, Jens/A-7192-2015	Bangsbo, Jens/0000-0003-1305-9274; Aagaard, Per/0000-0002-9773-7361; Simonsen, Erik Bruun/0000-0002-6378-6595													0301-5548					NOV	1994	69	5
soccer	J	ROKITZKI, L; HINKEL, S; KLEMP, C; CUFI, D; KEUL, J				ROKITZKI, L; HINKEL, S; KLEMP, C; CUFI, D; KEUL, J			DIETARY, SERUM AND URINE ASCORBIC-ACID STATUS IN MALE-ATHLETES	INTERNATIONAL JOURNAL OF SPORTS MEDICINE												The ascorbic aicd (AA)-status of 14 marathon runners, 12 soccer players, 9 wrestlers, 9 basketball players and 16 controls was determined. A 7-day food weighed record was kept to quantify the AA-intake. In addition, the AA-serum concentrations and urinary ascorbate excretion were measured. The AA-intake of all 44 athletes (median, 26th-75th percentile) was 180.7 (188-239) mg/d the serum concentra…																			0172-4622					OCT	1994	15	7
soccer	J	CHMURA, J; NAZAR, K; KACIUBAUSCILKO, H				CHMURA, J; NAZAR, K; KACIUBAUSCILKO, H			CHOICE-REACTION TIME DURING GRADED-EXERCISE IN RELATION TO BLOOD LACTATE AND PLASMA-CATECHOLAMINE THRESHOLDS	INTERNATIONAL JOURNAL OF SPORTS MEDICINE												Twenty-two male soccer players (mean age 21.3 yrs) performed an incremental, multistage bicycle ergometer exercise test with work load increasing by 50 W, until volitional exhaustion. The exercise stages lasted 3 min and were separated by 1 min resting periods. Before exercise and during each load an audio-visual five-choice reaction task was administered to assess subjects' psychomotor performan…																			0172-4622	1439-3964				MAY	1994	15	4
soccer	J	JURICSKAY, Z; MEZEY, B				JURICSKAY, Z; MEZEY, B			EFFECT OF REGULAR TRAINING ON THE ANTHROPOMETRIC PARAMETERS AND URINE STEROIDS IN CHILDHOOD	EUROPEAN JOURNAL OF APPLIED PHYSIOLOGY AND OCCUPATIONAL PHYSIOLOGY												The changes in the anthropometric data and urine steroid metabolites caused by regular training in children in two age groups (11 and 14 years old) were investigated. The skinfolds of older girls participating in regular athletic, swimming or soccer training were thinner compared with age-matched control groups (P<0.01) and their body mass and constitution were lower (P<0.05). In the other groups…																			0301-5548					APR	1994	68	4
soccer	J	WYSE, JP; MERCER, TH; GLEESON, NP				WYSE, JP; MERCER, TH; GLEESON, NP			TIME-OF-DAY DEPENDENCE OF ISOKINETIC LEG STRENGTH AND ASSOCIATED INTERDAY VARIABILITY	BRITISH JOURNAL OF SPORTS MEDICINE												The purpose of this study was to assess the interday variability and time-of-day effects on selected isokinetic leg strength indices. Nine adult collegiate sportsmen (mean(s.e.) age 19.6(0.5) years; mean(s.e.) height 1.81(0.02) m; mean(s.e.) body mass 76.5(3.1) kg) completed a series of nine test sessions, organized so that each subject was tested three times within a day (08.00-09.00 hours; 13.0…																			0306-3674					SEP	1994	28	3
soccer	J	GOLOMER, E; DUPUI, P; BESSOU, P				GOLOMER, E; DUPUI, P; BESSOU, P			SPECTRAL FREQUENCY-ANALYSIS OF DYNAMIC BALANCE IN HEALTHY AND INJURED ATHLETES	ARCHIVES INTERNATIONALES DE PHYSIOLOGIE DE BIOCHIMIE ET DE BIOPHYSIQUE												Different neurophysiological circuits underlie the various frequencies of the body sway for the regulation of human upright posture. Servo-controlled platforms allowed experimental studies about latency responses after a sudden external disturbance but power frequency repartition during spontaneous dynamic equilibrium has rarely been examined. The purpose of the present study was to examine the z…																			0003-9799					MAY-JUN	1994	102	3
football	J	SIGELMAN, L				SIGELMAN, L			ITS ACADEMIC - OR IS IT - ADMISSIONS STANDARDS AND BIG-TIME COLLEGE FOOTBALL	SOCIAL SCIENCE QUARTERLY												Objective. The purpose of this research is to determine how far schools with big-time football programs deviate for football players in admissions standards, and how much these deviations pay off in terms of football success. Methods. This analysis focuses on school-by-school entrance exam scores for football players compiled by USA Today. Results. More selective schools recruit more academically…																			0038-4941					JUN	1995	76	2
football	J	TRUJILLO, N				TRUJILLO, N			MACHINES, MISSILES, AND MEN - IMAGES OF THE MALE BODY ON ABC MONDAY-NIGHT-FOOTBALL	SOCIOLOGY OF SPORT JOURNAL												This paper examines how images of the male body are reproduced in media coverage of professional football. Specifically, it examines television coverage of football games broadcast during the 1993-1994 season on ABC's Monday Night Football, paying special attention to the discourse of sportscasters Al Michaels, Frank Gifford, and Dan Dierdolf and to the production techniques (e.g., camera angles,…																			0741-1235						1995	12	4
football	J	CHASE, J; HEALEY, M				CHASE, J; HEALEY, M			THE SPATIAL EXTERNALITY EFFECTS OF FOOTBALL-MATCHES AND ROCK-CONCERTS - THE CASE OF PORTMAN-ROAD-STADIUM, IPSWICH, SUFFOLK	APPLIED GEOGRAPHY												Like many other football clubs in recent years, Ipswich Town has attempted to supplement its takings from football matches by using its stadium for other commercial activities, namely rock concerts. Previous anecdotal evidence suggests that the staging of large-scale rock concerts at football grounds generates nuisances far greater in magnitude than those associated with football matches, althoug…						Healey, Mick/0000-0003-1195-0370													0143-6228					JAN	1995	15	1
football	J	BENNETT, RW; FIZEL, JL				BENNETT, RW; FIZEL, JL			TELECAST DEREGULATION AND COMPETITIVE BALANCE - REGARDING NCAA DIVISION-I FOOTBALL	AMERICAN JOURNAL OF ECONOMICS AND SOCIOLOGY					Annual Meeting of the Atlantic-Economic-Association	1993	PLYMOUTH, MA	ATLANTIC ECON ASSOC				In 1984 the Supreme Court granted individual schools the right to negotiate football telecasts, a privilege previously held by the National Collegiate Athletic Association (NCAA). This paper provides an empirical analysis of the impact of that decision on competitive balance in college football. Although changes in team and league winning percentages varied among conferences, the average effect i…																			0002-9246	1536-7150				APR	1995	54	2
football	J	VELTRI, DM; PAGNANI, MJ; OBRIEN, SJ; WARREN, RF; RYAN, MD; BARNES, RP				VELTRI, DM; PAGNANI, MJ; OBRIEN, SJ; WARREN, RF; RYAN, MD; BARNES, RP			SYMPTOMATIC OSSIFICATION OF THE TIBIOFIBULAR SYNDESMOSIS IN PROFESSIONAL FOOTBALL PLAYERS - A SEQUELA OF THE SYNDESMOTIC ANKLE SPRAIN	FOOT & ANKLE INTERNATIONAL												Ankle syndesmosis sprains are common injuries in collegiate and professional football. Several reports have documented that patients with syndesmosis injuries require a longer time to return to full athletic participation than patients with lateral ankle sprains. Here we present the cases of two professional football players with ankle pain secondary to syndesmosis ossification following document…																			1071-1007					MAY	1995	16	5
football	J	TEWES, DP; FISCHER, DA; QUICK, DC; ZAMBERLETTI, F; POWELL, J				TEWES, DP; FISCHER, DA; QUICK, DC; ZAMBERLETTI, F; POWELL, J			LUMBAR TRANSVERSE PROCESS FRACTURES IN PROFESSIONAL FOOTBALL PLAYERS	AMERICAN JOURNAL OF SPORTS MEDICINE												In the general population, fractures of the transverse processes of lumbar vertebrae occur in cases of high-energy blunt trauma, often in motor vehicle accidents. Football players may incur the same fractures, but the circumstances and outcomes are different in this specific subgroup. A review of 29 cases among National Football League players reveals that associated visceral injuries are rare, a…																			0363-5465					JUL-AUG	1995	23	4
football	J	Clarke, SR; Norman, JM				Clarke, SR; Norman, JM			Home ground advantage of individual clubs in English soccer	STATISTICIAN												Least squares is used to fit a model to the individual match results in English football and to produce a home ground advantage effect for each team in addition to a team rating. We show that for a balanced competition this is equivalent to a simple calculator method using only data from the final ladder. The existence of a spurious home advantage is discussed. Home advantages for all teams in th…																			0039-0526						1995	44	4
football	J	LEVINE, JA; MORRIS, JC				LEVINE, JA; MORRIS, JC			THE USE OF A FOOTBALL HELMET TO SECURE A NASOGASTRIC TUBE	NUTRITION												We describe the case of a 83-yr-old diabetic woman who, during convalescence for treatment of hyperosmolar nonketotic diabetic coma, required nasogastric intubation for enteral feeding. Her course was complicated by delirium during which time she repeatedly removed the nasogastric tube. A football helmet was used to secure the feeding tube and prevent its premature removal. Thereafter nasogastric…																			0899-9007					MAY-JUN	1995	11	3
football	J	REILLY, B; WITT, R				REILLY, B; WITT, R			ENGLISH LEAGUE TRANSFER PRICES - IS THERE A RACIAL DIMENSION	APPLIED ECONOMICS LETTERS												Carmichael and Thomas (1993) recently examined the transfer market for association football within a Nash bargaining framework, and explored empirically some of the determinants of association football transfer prices for the 1990-91 English league season. The purpose of this paper is to examine the role exerted by race in the determination of association football transfer prices. Using data from…					Reilly, Barry/AAN-8101-2021	Reilly, Barry/0000-0003-0606-4585																		JUL	1995	2	7
football	J	CRISP, T				CRISP, T			FOOTBALL INJURIES - TACKLING THE DAMAGE	PRACTITIONER																															0032-6518					DEC	1995	239	1557
football	J	KING, A				KING, A			OUTLINE OF A PRACTICAL THEORY OF FOOTBALL VIOLENCE	SOCIOLOGY-THE JOURNAL OF THE BRITISH SOCIOLOGICAL ASSOCIATION												This article applies a reworked version Waddington's flashpoints model to an incident of football violence which occurred at the Hotel Tamsa in Istanbul, the night before a European Cup game between Manchester United and Galatasaray on the night of 2nd and 3rd November 1993.																			0038-0385					NOV	1995	29	4
football	J	WILSON, RL				WILSON, RL			RANKING COLLEGE FOOTBALL TEAMS - A NEURAL-NETWORK APPROACH	INTERFACES												During the past decade, almost all NCAA Division 1-A college football seasons have ended in controversy. This occurs because it is the only collegiate sport in which a national champion is not determined on the playing field. At present, two bias-ridden opinion polls are used to name the champion, and existing computer-based models provide questionable results or use methods that are not publicly…																			0092-2102					JUL-AUG	1995	25	4
football	J	RUSSELL, GW; GOLDSTEIN, JH				RUSSELL, GW; GOLDSTEIN, JH			PERSONALITY-DIFFERENCES BETWEEN DUTCH FOOTBALL FANS AND NONFANS	SOCIAL BEHAVIOR AND PERSONALITY												The present study provided a comparison of Dutch football fans (N = 60) with nonfans (N = 43) using an individual differences approach. While football supporters scored higher on a measure of psychopathy, there was no difference on an assault scale. Within the sample of fans, both assault scores and anticipating a ''hard fought'' match were positively related to fans' self-reported likelihood of …																			0301-2212	1179-6391					1995	23	2
football	J	VASILI, P				VASILI, P			COLONIALISM AND FOOTBALL - THE FIRST NIGERIAN TOUR TO BRITAIN	RACE & CLASS																															0306-3968					APR-JUN	1995	36	4
football	J	THOMAS, P				THOMAS, P			UK - KICKING RACISM OUT OF FOOTBALL - A SUPPORTERS VIEW	RACE & CLASS																															0306-3968					APR-JUN	1995	36	4
football	J	COONS, CJ; HOWARDHAMILTON, M; WARYOLD, D				COONS, CJ; HOWARDHAMILTON, M; WARYOLD, D			COLLEGE SPORTS AND FAN AGGRESSION - IMPLICATIONS FOR RESIDENCE HALL DISCIPLINE	JOURNAL OF COLLEGE STUDENT DEVELOPMENT												The relationship between spectator aggression at football games and residence hall discipline was evaluated. Results indicated that there are significant correlations, on five variables tested, between fan behavior and the increase of disciplinary cases during football weekends. Suggestions for interventions in the residence halls and at sporting events to reduce disciplinary violations are provi…																			0897-5264	1543-3382				NOV-DEC	1995	36	6
football	J	FLANDERS, RA; BHAT, M				FLANDERS, RA; BHAT, M			THE INCIDENCE OF OROFACIAL INJURIES IN SPORTS - A PILOT-STUDY IN ILLINOIS	JOURNAL OF THE AMERICAN DENTAL ASSOCIATION												This pilot study of sports-related injuries in Illinois confirms that football players do not encounter orofacial injuries as often as other athletes. The authors attribute this to mandatory use of face-guards and mouth protectors in football and recommend that mouthguards be used by all players of contact sports.																			0002-8177					APR	1995	126	4
football	J	PASCARELLA, ET; BOHR, L; NORA, A; TERENZINI, PT				PASCARELLA, ET; BOHR, L; NORA, A; TERENZINI, PT			INTERCOLLEGIATE ATHLETIC PARTICIPATION AND FRESHMAN-YEAR COGNITIVE OUTCOMES	JOURNAL OF HIGHER EDUCATION												Controlling for precollege aptitude and other influences, male intercollegiate football and basketball players demonstrated net freshman-year declines in reading and mathematics while nonathletes and athletes in other sports showed modest net gains. Female athletes made smaller net gains in reading than nonathletes, but the effect depended upon precollege ability.																			0022-1546					JUL-AUG	1995	66	4
football	J	WATTERSON, JS				WATTERSON, JS			THE DEATH OF CHRISTIAN,ARCHER - COLLEGE PRESIDENTS AND THE REFORM OF COLLEGE FOOTBALL	JOURNAL OF SPORT HISTORY																															0094-1700					SUM	1995	22	2
football	J	GIULIANOTTI, R				GIULIANOTTI, R			PARTICIPANT OBSERVATION AND RESEARCH INTO FOOTBALL HOOLIGANISM - REFLECTIONS ON THE PROBLEMS OF ENTREE AND EVERYDAY RISKS	SOCIOLOGY OF SPORT JOURNAL												This paper discusses the author's fieldwork experiences while initiating and undertaking substantive participant observation research with two rival groups of Scottish football hooligans (''football casuals''). Key problems examined are those that emerge from attempted entree into the hooligan subcultures and the everyday risks of comparative research with violent fans. The author provides regula…																			0741-1235						1995	12	1
football	J	LEWIS, R				LEWIS, R			RACIAL POSITION SEGREGATION - A CASE-STUDY OF SOUTHWEST-CONFERENCE FOOTBALL, 1978 AND 1989	JOURNAL OF BLACK STUDIES																															0021-9347					MAR	1995	25	4
football	J	MACPHERSON, K; SITLER, M; KIMURA, I; HORODYSKI, M				MACPHERSON, K; SITLER, M; KIMURA, I; HORODYSKI, M			EFFECTS OF A SEMIRIGID AND SOFTSHELL PROPHYLACTIC ANKLE STABILIZER ON SELECTED PERFORMANCE TESTS AMONG HIGH-SCHOOL FOOTBALL PLAYERS	JOURNAL OF ORTHOPAEDIC & SPORTS PHYSICAL THERAPY												No prophylactic ankle stabilizer performance study has been conducted to date using high school football players, ie., players who are at risk of ankle sprains. In addition, the effect that prophylactic ankle stabilizer use has on performance by player position is unknown. The purpose oi this study was to determine the effect of a semirigid and softshell prophylactic ankle stabilizer on performan…																			0190-6011					MAR	1995	21	3
football	J	CURTIS, RL				CURTIS, RL			ITS AS ACADEMIC AS AMERICAN ECONOMIC PIE - ADMISSIONS STANDARDS AND BIG-TIME COLLEGE FOOTBALL	SOCIAL SCIENCE QUARTERLY																															0038-4941					JUN	1995	76	2
football	J	DOBSON, SM; GODDARD, JA				DOBSON, SM; GODDARD, JA			THE DEMAND FOR PROFESSIONAL LEAGUE FOOTBALL IN ENGLAND AND WALES, 1925-92	STATISTICIAN												Using a new data set to investigate the distribution of aggregate attendances between member clubs of the Football League, it is found that club-specific base levels of support depend on the market size and composition, and the club's age. The sensitivity of attendance to success and price is found to be greater for clubs from towns with high proportions of manual workers, whereas a loyalty effec…																			0039-0526						1995	44	2
football	J	FORT, R; QUIRK, J				FORT, R; QUIRK, J			CROSS-SUBSIDIZATION, INCENTIVES, AND OUTCOMES IN PROFESSIONAL TEAM SPORTS LEAGUES	JOURNAL OF ECONOMIC LITERATURE																															0022-0515					SEP	1995	33	3
football	J	KAPLAN, A; DIGEL, SL; SCAVO, VA; ARELLANA, SB				KAPLAN, A; DIGEL, SL; SCAVO, VA; ARELLANA, SB			EFFECT OF OBESITY ON INJURY RISK IN HIGH-SCHOOL FOOTBALL PLAYERS	CLINICAL JOURNAL OF SPORT MEDICINE												Little is known about the relative injury risk of obese adolescent football players. Two high school varsity teams were followed prospectively for injuries after measurement of height, weight, and triceps and subscapular skinfolds during the preseason. Certified athletic trainers who were present at all practices recorded all injuries that required a player to miss at least one practice or game. …																			1050-642X					JAN	1995	5	1
football	J	HAMALAINEN, H; HONKALA, I; LITSYN, S; OSTERGARD, P				HAMALAINEN, H; HONKALA, I; LITSYN, S; OSTERGARD, P			FOOTBALL POOLS - A GAME FOR MATHEMATICIANS	AMERICAN MATHEMATICAL MONTHLY																	Östergård, Patric R. J./D-9386-2012														0002-9890					AUG-SEP	1995	102	7
football	J	Spear, J				Spear, J			Are professional footballers at risk of developing dementia?	INTERNATIONAL JOURNAL OF GERIATRIC PSYCHIATRY												Football is a contact sport which involves heading the ball and clash of heads, both having the potential for causing repetitive minor head injury. Much of the research on the association between football and Alzheimer's disease (AD) is flawed, but what is available suggests that footballers are more likely to have EEG abnormalities, cortical atrophy and mild neurological abnormalities than contr…																			0885-6230					DEC	1995	10	12
football	J	PRINSEN, RKE; SYROTUIK, DG; REID, DC				PRINSEN, RKE; SYROTUIK, DG; REID, DC			POSITION OF THE CERVICAL-VERTEBRAE DURING HELMET REMOVAL AND CERVICAL COLLAR APPLICATION FOOTBALL AND HOCKEY	CLINICAL JOURNAL OF SPORT MEDICINE												There is lack of consensus among prehospital personnel (athletic therapists, paramedics, sport physiotherapists) concerning specific aspects of initial care and assessment of injured athletes presenting signs and symptoms of a cervical spine injury (CSI). In instances of serious injury involving the head and/or spine, complicated by altered levels of consciousness, protective equipment such as he…																			1050-642X					JUL	1995	5	3
football	J	Watson, AWS				Watson, AWS			Sports injuries in footballers related to defects of posture and body mechanics	JOURNAL OF SPORTS MEDICINE AND PHYSICAL FITNESS												The objective of this study was to investigate possible relationships between the incidence of sports injury and the existence of body mechanics defects in players of various codes of football, Injuries were recorded prospectively over a 24 month period, Fifteen aspects of body mechanics were evaluated at the start of the study using a specially developed photogrammetric technique known to have h…					Mathieu, Lempereur/G-5470-2012	Mathieu, Lempereur/0000-0002-6717-7033													0022-4707					DEC	1995	35	4
football	J	LINDER, MM; TOWNSEND, DJ; JONES, JC; BALKCOM, IL; ANTHONY, CR				LINDER, MM; TOWNSEND, DJ; JONES, JC; BALKCOM, IL; ANTHONY, CR			INCIDENCE OF ADOLESCENT INJURIES IN JUNIOR-HIGH-SCHOOL FOOTBALL AND ITS RELATIONSHIP TO SEXUAL MATURITY	CLINICAL JOURNAL OF SPORT MEDICINE												Previous recommendations for adolescents have stated that sexually immature athletes may have a higher potential for injury when competing with their more sexually mature peers. However, studies document a higher injury rate among adolescent athletes with increasing age. This study was designed to see whether a relationship exists between sexual maturity based on Tanner stage and the incidence of…																			1050-642X					JUL	1995	5	3
football	J	RANALLI, DN; LANCASTER, DM				RANALLI, DN; LANCASTER, DM			ATTITUDES OF COLLEGE FOOTBALL COACHES REGARDING NCAA MOUTHGUARD REGULATIONS AND PLAYER COMPLIANCE	JOURNAL OF PUBLIC HEALTH DENTISTRY												Objectives: The purpose of this study was to assess the attitudes of Division I-A college head football coaches regarding the NCAA mouthguard regulations, current patterns of use by players, and responsibility for enforcement,. and to compare the coaches' responses with those of officials studied previously. Methods: A 15-item questionnaire was mailed to all 106 Division 1-A football coaches to a…																			0022-4006					SUM	1995	55	3
football	J	KORNSPAN, AS; LERNER, BS; RONAYNE, J; ETZEL, EF; JOHNSON, S				KORNSPAN, AS; LERNER, BS; RONAYNE, J; ETZEL, EF; JOHNSON, S			THE HOME DISADVANTAGE IN THE NATIONAL FOOTBALL LEAGUES CONFERENCE CHAMPIONSHIP GAMES	PERCEPTUAL AND MOTOR SKILLS												It has been debated by many researchers whether a home disadvantage exists within professional sports: especially in a decisive game of a championship competition. The present study checked for a home disadvantage within professional football conference championship games. Data were compiled from 1970 through 1993, since there were two conference championship games played each year throughout the…																			0031-5125					JUN	1995	80	3
football	J	GOLEC, J; TAMARKIN, M				GOLEC, J; TAMARKIN, M			DO BETTERS PREFER LONG SHOTS BECAUSE THEY ARE RISK-LOVERS, OR ARE THEY JUST OVERCONFIDENT	JOURNAL OF RISK AND UNCERTAINTY												This study examines whether betters' risk preferences or overconfidence in choosing winners better explains their well documented preference for low-probability wagers. Although previous studies using racetrack data often suggest that risk-loving behavior explains long-shot preference, such data cannot distinguish between the alternative explanations. We use football betting data to make the comp…																			0895-5646					JUL	1995	11	1
football	J	ZAMAI, L; MAZZOTTI, G; PAPA, S; VECCHIET, L; VITALE, M				ZAMAI, L; MAZZOTTI, G; PAPA, S; VECCHIET, L; VITALE, M			PROFESSIONAL SOCCER PLAYERS SHOW ENHANCED NK FUNCTION AT THE POST-BINDING LEVEL	MEDICAL SCIENCE RESEARCH																	Zamai, Loris/ABI-6844-2020; Vitale, Marco/O-8751-2015	Zamai, Loris/0000-0002-4361-1026; Vitale, Marco/0000-0002-3261-6868													0269-8951					OCT	1995	23	10
football	J	WILSON, P; SIM, B				WILSON, P; SIM, B			THE DEMAND FOR SEMI-PRO-LEAGUE FOOTBALL IN MALAYSIA 1989-91 - A PANEL-DATA APPROACH	APPLIED ECONOMICS												This article augments the literature on the demand for professional team sports by estimating a demand function for attendance at home matches in the Malaysian Semi-Pro Football League (MSPFL) between 1989 and 1991. A single-equation demand (attendance) function based on a pooled cross-section and time-series panel data set of 399 games is estimated by ordinary least squares, a fixed effects dumm…																			0003-6846					JAN	1995	27	1
football	J	PETRIE, TA; RUSSELL, RK				PETRIE, TA; RUSSELL, RK			ACADEMIC AND PSYCHOSOCIAL ANTECEDENTS OF ACADEMIC-PERFORMANCE FOR MINORITY AND NONMINORITY COLLEGE FOOTBALL PLAYERS	JOURNAL OF COUNSELING AND DEVELOPMENT												This study investigated the effects of academic and psychosocial variables on the academic performance of minority and nonminority college student athletes. Analyses revealed that higher levels of competitive trait anxiety and negative life stress were associated with lower fall-term grade point averages for certain nonminority athletes. The academic variable was weakly related to the academic pe…																			0748-9633					JUL-AUG	1995	73	6
football	J	BRUN, JF; MICALLEF, JP; SUPPARO, I; RAMA, D; BENEZIS, C; ORSETTI, A				BRUN, JF; MICALLEF, JP; SUPPARO, I; RAMA, D; BENEZIS, C; ORSETTI, A			MAXIMAL OXYGEN-UPTAKE AND LACTATE THRESHOLDS DURING EXERCISE ARE RELATED TO BLOOD-VISCOSITY AND ERYTHROCYTE AGGREGATION IN PROFESSIONAL FOOTBALL PLAYERS	CLINICAL HEMORHEOLOGY												Correlations among values at rest of blood viscosity (MT 90, high shear rate), RBC Aggregation (Myrenne) and four markers of fitness were investigated in 21 professional football players during a triangular maximal exercise test. Maximal O-2 uptake (V over dot O-2 max, directly measured) was correlated with resting plasma viscosity (r=-0.666 p<0.01) and blood viscosity at corrected hematocrit 45%…																			0271-5198					MAR-APR	1995	15	2
football	J	MCGREGOR, JC; RAE, A				MCGREGOR, JC; RAE, A			A REVIEW OF INJURIES TO PROFESSIONAL FOOTBALLERS IN A PREMIER FOOTBALL TEAM (1990-93)	SCOTTISH MEDICAL JOURNAL												A prospective study of injuries sustained by first team professional foot-ballers either in training or in competition was undertaken over a 3 year period. These were injuries which resulted in loss of availability for playing. In a total of 27 players, 94 significant injuries occurred resulting in 364 weeks ''out of action''. 79% of these injuries were sustained in matches. Midfield players suff…																			0036-9330					FEB	1995	40	1
football	J	BURNHAM, RS; BELL, G; OLENIK, L; REID, DC				BURNHAM, RS; BELL, G; OLENIK, L; REID, DC			SHOULDER ABDUCTION STRENGTH MEASUREMENT IN FOOTBALL PLAYERS - RELIABILITY AND VALIDITY OF 2 FIELD-TESTS	CLINICAL JOURNAL OF SPORT MEDICINE												Musculoskeletal and neurologic injuries affecting shoulder strength are common in contact sports, Full-strength recovery is desired before resumption of competition. On-field assessment of shoulder strength is usually done by manual muscle testing, which lacks sensitivity and reliability. Our objective was to determine the reliability and validity of two field instruments capable of quantifying s…																			1050-642X					APR	1995	5	2
football	J	SCHARFF, P				SCHARFF, P			OXIDATION OF FULLERENES IN BRONSTED ACIDS	ERDOL & KOHLE ERDGAS PETROCHEMIE												The invention of an efficient process for the production of fullerenes in the year 1990 initiated worldwide a wave of research activities. Besides the esthetic form of the molecular structure, particularly the numerous conceivable derivates and the possibility to obtain new substances with extraordinary properties have contributed to the fascination of an increasing number of scientists to take p…																			0014-0058					MAR	1995	48	3
football	J	BOVARD, R; PAPENFUS, K				BOVARD, R; PAPENFUS, K			ROUGHING IT ON LOCATION - MEDICAL STORIES FROM THE SET	PHYSICIAN AND SPORTSMEDICINE												Despite all the rumblings in the health-care arena, medicine remains a career of many opportunities, Whether it's tending to a neighborhood football game or helping out on a wilderness trek, doctors do have chances to work outside the office. For awhile, our ''offices'' were the remote, scenic sets of two adventure movies, The River Wild (R.B.) and Cliffhanger (K.P.).																			0091-3847					MAR	1995	23	3
football	J	KIRKCALDY, BD; ATHANASOU, JA				KIRKCALDY, BD; ATHANASOU, JA			LEISURE INTERESTS OF GERMAN WORKERS - GENDER DIFFERENCES AND SIMILARITIES	PERCEPTUAL AND MOTOR SKILLS												Amongst the more popular leisure choices of 60 adult German workers were swimming, bicycling, and cinema, activities of a social nature. Both sexes were least interested in high-contact, combative sports such as boxing and wrestling. Men tended to express more interest in the traditional sports (tennis, handball, table-tennis, and football), weapons (shooting and archery), and athletics (sprintin…																			0031-5125					OCT	1995	81	2
football	J	Archetti, EP				Archetti, EP			Style and male virtues in the weekly El Grafico - Creation of images in the world of soccer in Argentina	DESARROLLO ECONOMICO-REVISTA DE CIENCIAS SOCIALES												Through the reading and the analysis of the first two decades of the sport magazine El Grafico, founded in May 1919 and with a great influence in Argentina, the creation of the imaginary of Argentinian football is discussed In this cultural construction, the main opposition is between the ''creole'' style, engendered by the sons of Italian and Spanish immigrants, and the ''British'' style, practi…																			0046-001X					OCT-DEC	1995	35	139
football	J	SMITH, RA; LIM, LB				SMITH, RA; LIM, LB			EXPERIMENTS TO INVESTIGATE THE LEVEL OF COMFORTABLE LOADS FOR PEOPLE AGAINST CRUSH BARRIERS	SAFETY SCIENCE					International Conference on Engineering for Crowd Safety	MAR 17-18, 1993	LONDON, ENGLAND					An experimental investigation has been made to determine the loads which begin to cause discomfort to people pushed against crush barriers. The geometric form and position of the barrier rail were also investigated. Theoretical loads were predicted by a crowd model in order to compare the experimentally measured loads with those generated by a crowd between crush barriers spaced at the maximum al…																			0925-7535					FEB	1995	18	4
football	J	NETEMEYER, RG; BURTON, S; LICHTENSTEIN, DR				NETEMEYER, RG; BURTON, S; LICHTENSTEIN, DR			TRAIT ASPECTS OF VANITY - MEASUREMENTS AND RELEVANCE TO CONSUMER-BEHAVIOR	JOURNAL OF CONSUMER RESEARCH												In this article, trait aspects of vanity are defined and scales measuring these aspects are developed. Extensive validation procedures are employed, including assessing the relationships between the vanity scales and numerous consumer-related attitudes and behaviors. Five studies, encompassing seven samples, are reported. Studies related the vanity measures to various constructs and behaviors for…																			0093-5301	1537-5277				MAR	1995	21	4
football	J	Stanaway, KB; Hines, TM				Stanaway, KB; Hines, TM			Lack of a season of birth effect among American athletes	PERCEPTUAL AND MOTOR SKILLS												Previous studies have reported uneven distributions of birth dates across the year for European athletes in several sports. The usual explanation has been that being horn in a particular part of the year confers selective advantages or disadvantages depending on what part of the year the season of the sport in question begins. We now report the first study of season of birth effects in American a…																			0031-5125					DEC	1995	81	3
football	J	FUKUOKA, Y; GWON, O; SONE, R; IKEGAMI, H				FUKUOKA, Y; GWON, O; SONE, R; IKEGAMI, H			CHARACTERIZATION OF SPORTS BY THE VO(2) DYNAMICS OF ATHLETES IN RESPONSE TO SINUSOIDAL WORK LOAD	ACTA PHYSIOLOGICA SCANDINAVICA												The purpose of this study was to evaluate the specificity of maximal oxygen uptake (VO2max) and the dynamic response of oxygen uptake (VO2) to sinusoidal work load in distance runners and in American-football players. Sinusoidal work load during ergometer cycling was carried from 30 W to 60% to VO2max (60% VO2max) for a 2 min period. VO2 was measured by the breath-by-breath method. The subjects w…						Fukuoka, Yoshiyuki/0000-0001-6409-2694													0001-6772					FEB	1995	153	2
football	J	RUSSELL, GW				RUSSELL, GW			PERSONALITIES IN THE CROWD - THOSE WHO WOULD ESCALATE A SPORTS RIOT	AGGRESSIVE BEHAVIOR												A series of four studies was conducted at ice hockey games with a view to establishing the correlates of spectators' self-reported reasons for attending and their propensity for involvement in crowd disturbances. Spectators attending for the reason of ''I like to watch the fights'' and those most likely to join in a fight if one were to break out in the stands were young, single males. Ratings on…																			0096-140X						1995	21	2
football	J	HAMALAINEN, HO; HONKALA, IS; LITSYN, SN; OSTERGARD, PRJ				HAMALAINEN, HO; HONKALA, IS; LITSYN, SN; OSTERGARD, PRJ			BOUNDS FOR BINARY-CODES THAT ARE MULTIPLE COVERINGS OF THE FARTHEST-OFF POINTS	SIAM JOURNAL ON DISCRETE MATHEMATICS												A binary code C subset of or equal to F-2(n) with M codewords is called an (n, M, r, mu) multiple covering of the farthest-off points (MCF) if the Hamming spheres of radius r centered at the codewords cover the whole space F-2(n) and every x is an element of F-2(n) such that d(x,C) = r is covered by at least mu codewords. The minimum possible cardinality F(n, r, mu) of such a code is studied and …					Östergård, Patric R. J./D-9386-2012														0895-4801	1095-7146				MAY	1995	8	2
football	J	COURTBROWN, CM; MCBIRNIE, J				COURTBROWN, CM; MCBIRNIE, J			THE EPIDEMIOLOGY OF TIBIAL FRACTURES	JOURNAL OF BONE AND JOINT SURGERY-BRITISH VOLUME												We performed an epidemiological analysis of 523 fractures treated in the Edinburgh Orthopaedic Trauma Unit over a three-year period using modern descriptive criteria. The fractures were defined in terms of their AO morphology and their degree of comminution, location and cause. Closed fractures were classified using the Tscherne grading system and open fractures according to the Gustilo classific…																			0301-620X					MAY	1995	77B	3
football	J	MILLER, CD; SHELTON, WR; BARRETT, GR; SAVOIE, FH; DUKES, AD				MILLER, CD; SHELTON, WR; BARRETT, GR; SAVOIE, FH; DUKES, AD			DELTOID AND SYNDESMOSIS LIGAMENT INJURY OF THE ANKLE WITHOUT FRACTURE	AMERICAN JOURNAL OF SPORTS MEDICINE												Ankle diastasis without fracture is a rare injury with few examples reported. We report on four male patients, aged 16 to 18 years, who sustained this injury playing football. Swelling and tenderness over both the deltoid and syndesmosis ligaments are the most common physical findings. Plain ankle radiographs demonstrated lateral talus subluxation in three patients, and a stress radiograph demons…																			0363-5465					NOV-DEC	1995	23	6
football	J	SUITOR, JJ; REAVIS, R				SUITOR, JJ; REAVIS, R			FOOTBALL, FAST CARS, AND CHEERLEADING - ADOLESCENT GENDER NORMS, 1978-1989	ADOLESCENCE					1992 Annual Meeting of the American-Sociological-Association	AUG 20-24, 1992	PITTSBURGH, PA	Amer Sociol Assoc				This paper examines changes in adolescent gender norms in the 1980s, using data collected from 496 college students who graduated from high school in 1979-82 (N = 271), and 1988-89 (N = 225). Each student was asked to list five ways in which male and female students could gain prestige in the high school from which they had recently graduated. The findings indicate relatively little change in gen…																			0001-8449					SUM	1995	30	118
football	J	Azem, A; Diamant, S; Kessel, M; Weiss, C; Goloubinoff, P				Azem, A; Diamant, S; Kessel, M; Weiss, C; Goloubinoff, P			The protein-folding activity of chaperonins correlates with the symmetric GroEL(14)(GroES(7))(2) heterooligomer	PROCEEDINGS OF THE NATIONAL ACADEMY OF SCIENCES OF THE UNITED STATES OF AMERICA												Chaperonins GroEL and GroES form, in the presence of ATP, two types of heterooligomers in solution: an asymmetric GroEL(14)GroES(7) ''bullet''-shaped particle and a symmetric GroEL(14)(GroES(7))(2) ''football''-Shaped particle. Under limiting concentrations of ATP or GroES, excess ADP, or in the presence of 5'-adenylyl imidodiphosphate, a correlation is seen between protein folding and the amount…						Goloubinoff, Pierre/0000-0002-4802-0807													0027-8424					DEC 19	1995	92	26
football	J	HESTAD, K; UPDIKE, M; SELNES, OA; ROYAL, W				HESTAD, K; UPDIKE, M; SELNES, OA; ROYAL, W			COGNITIVE SEQUELAE OF REPEATED HEAD-INJURY IN A POPULATION OF INTRAVENOUS-DRUG-USERS	SCANDINAVIAN JOURNAL OF PSYCHOLOGY												The relationship between closed head injury acid performance on neuropsychological (NP) tests was investigated in a group of intravenous drug users (IVDUs). Subjects with repeated head traumas involving loss of consciousness (LOC) performed worse than both a control group without LOC and reference group with only a single episode of LOG. There were no significant differences between the last two …																			0036-5564					SEP	1995	36	3
football	J	RIEMER, HA; CHELLADURAI, P				RIEMER, HA; CHELLADURAI, P			LEADERSHIP AND SATISFACTION IN ATHLETICS	JOURNAL OF SPORT & EXERCISE PSYCHOLOGY												This study investigated (a) the differences between the offensive and defensive personnel of football teams in preferred leadership, perceived leadership, and satisfaction with leadership, and (b) the relationships among preferred and perceived leadership, their congruence, and satisfaction with leadership. The study employed hierarchical regression procedures to test the congruence hypothesis de…																			0895-2779					SEP	1995	17	3
football	J	SILFVERSKIOLD, KL; MAY, EJ				SILFVERSKIOLD, KL; MAY, EJ			EARLY ACTIVE MOBILIZATION OF TENDON GRAFTS USING MESH REINFORCED SUTURE TECHNIQUES	JOURNAL OF HAND SURGERY-BRITISH AND EUROPEAN VOLUME												The flexor digitorum profundus tendon in 11 digits with division of both flexor tendons in zone 2 was reconstructed with a palmaris longus tendon graft in a two-stage procedure, The distal and proximal fixation of the graft was reinforced with a polyester mesh sleeve placed around the ends of the graft during stage 1, All digits were mobilized with a combination of active extension and active and…					May, Esther/B-7772-2012														0266-7681					JUN	1995	20B	3
football	J	Sellers, RM				Sellers, RM			Situational differences in the coping processes of student-athletes	ANXIETY STRESS AND COPING												This study investigated the role of the situation in the appraisal and coping processes of a sample of 84 college football players. The athletes' appraisals and coping behavior were assessed in both an academically and athletically stressful situation using a modified version of the Ways of Coping scale. The athletes appraised the academic situation as being more relevant to the needs of their lo…																			1061-5806						1995	8	4
football	J	DREWNOWSKI, A; KURTH, CL; KRAHN, DD				DREWNOWSKI, A; KURTH, CL; KRAHN, DD			EFFECTS OF BODY-IMAGE ON DIETING, EXERCISE, AND ANABOLIC-STEROID USE IN ADOLESCENT MALES	INTERNATIONAL JOURNAL OF EATING DISORDERS												This cross-sectional sun,ey study examined body image, dieting and exercise variables, and steroid use in 2,088 high-school graduates aged 18 years. In contrast to women, more men wished to gain (46%) rather than lose weight (32%). Men who wished to gain weight were more satisfied with their body shape, showed no fear of fatness, and dieted and exercised less frequently than did men who wished to…					Drewnowski, Adam/HCI-4117-2022														0276-3478					MAY	1995	17	4
football	J	MILLER, PB				MILLER, PB			TO BRING THE RACE ALONG RAPIDLY - SPORT, STUDENT CULTURE, AND EDUCATIONAL MISSION AT HISTORICALLY BLACK-COLLEGES DURING THE INTERWAR YEARS	HISTORY OF EDUCATION QUARTERLY												''Athletics is the universal language,'' an editorialist asserted in the Howard University campus newspaper in the spring of 1924. ''By and through it we hope to foster a better and more fraternal spirit between the races in America and so to destroy prejudices; to learn and to be taught; to facilitate a universal brotherhood.'' Such sentiments had been enunciated since the turn of the century. B…																			0018-2680					SUM	1995	35	2
football	J	SMITH, RE; SMOLL, FL; BARNETT, NP				SMITH, RE; SMOLL, FL; BARNETT, NP			REDUCTION OF CHILDRENS SPORT PERFORMANCE ANXIETY THROUGH SOCIAL SUPPORT AND STRESS-REDUCTION TRAINING FOR COACHES	JOURNAL OF APPLIED DEVELOPMENTAL PSYCHOLOGY												A field experiment was conducted to assess the efficacy of a social-support and stress-reduction program intended to influence factors that affect performance anxiety in child athletes. Baseball coaches in an experimental condition received preseason training in which behavioral guidelines for reducing anxiety were presented and modeled. A no-treatment control group did not receive the coach trai…																			0193-3973					JAN-MAR	1995	16	1
football	J	TORG, JS				TORG, JS			CERVICAL SPINAL STENOSIS WITH CORD NEURAPRAXIA AND TRANSIENT QUADRIPLEGIA	SPORTS MEDICINE												Cervical cord neurapraxia is a transient, totally reversible phenomenon that results from compressive deformation of the spinal cord. It occurs as a result of developmental narrowing of the cervical canal, either as an isolated entity or in combination with degenerative changes, instability or congenital abnormalities. Uncomplicated stenosis of the cervical canal in an individual with a stable sp…																			0112-1642					DEC	1995	20	6
football	J	FICK, DS				FICK, DS			MANAGEMENT OF CONCUSSION IN COLLISION SPORTS - GUIDELINES FOR THE SIDELINES	POSTGRADUATE MEDICINE												During high-risk sports events, it is important for team physicians to be alert to the possibility of concussion in athletes who may not realize they have been injured or may want to conceal their injury. If concussion is suspected and the player is conscious, history taking should include inquiries about loss of consciousness, loss of memory of events before and after the impact, headache, visua…						Fick, Daniel/0000-0002-2177-6436													0032-5481					FEB	1995	97	2
football	J	Tsuprun, V; Rajagopal, BS; Anderson, D				Tsuprun, V; Rajagopal, BS; Anderson, D			Electron microscopy of Bacillus subtilis GroESL chaperonin and interaction with the bacteriophage phi 29 head-tail connector	JOURNAL OF STRUCTURAL BIOLOGY												The Bacillus subtilis GroESL chaperonin was isolated by sucrose density gradient centrifugation and the constituent GroES and GroEL moieties were purified by electrophoresis in agarose. Electron microscopic images of negatively stained GroEL and GroES oligomers and GroESL complexes were averaged using a reference-free alignment method. The GroEL and GroES particles had the sevenfold symmetry char…																			1047-8477	1095-8657				NOV-DEC	1995	115	3
football	J	SCHWEITZER, ME; TRAN, D; DEELY, DM; HUME, EL				SCHWEITZER, ME; TRAN, D; DEELY, DM; HUME, EL			MEDIAL COLLATERAL LIGAMENT INJURIES - EVALUATION OF MULTIPLE SIGNS, PREVALENCE AND LOCATION OF ASSOCIATED BONE BRUISES, AND ASSESSMENT WITH MR-IMAGING	RADIOLOGY												PURPOSE: To investigate the multiple signs of medial collateral ligament (MCL) sprains, including the location and prevalence of associated bone bruises, and evaluate the accuracy of the criteria proposed for magnetic resonance (MR) imaging in grading these sprains. MATERIALS AND METHODS: MR Images were evaluated for signs of MCL injury in 76 patients with MCL sprains and 25 asymptomatic voluntee…					hume, eric/A-2399-2015														0033-8419					MAR	1995	194	3
football	J	JOHNSON, SC				JOHNSON, SC			ANTERIOR CRUCIATE LIGAMENT INJURY IN ELITE ALPINE COMPETITORS	MEDICINE AND SCIENCE IN SPORTS AND EXERCISE												Balance in Alpine skiing is dynamic and tenuous. Loss of balance typically leads to the accumulation of forces that create severe bending moments at the knee. The modern ski binding, while effective at protecting the ankle and Lower leg, is much less effective at protecting the knee. The result: knee injuries have increased nearly threefold since 1972 with anterior cruciate ligament (ACL) injurie…																			0195-9131					MAR	1995	27	3
football	J	MAYHEW, JL; PRINSTER, JL; WARE, JS; ZIMMER, DL; ARABAS, JR; BEMBEN, MG				MAYHEW, JL; PRINSTER, JL; WARE, JS; ZIMMER, DL; ARABAS, JR; BEMBEN, MG			MUSCULAR ENDURANCE REPETITIONS TO PREDICT BENCH PRESS STRENGTH IN MEN OF DIFFERENT TRAINING LEVELS	JOURNAL OF SPORTS MEDICINE AND PHYSICAL FITNESS												The purpose of this study was to determine the accuracy of predicting maximal bench press (BP) strength (1-RM) from relative endurance performance in various groups of men, The subjects included untrained students (n=35), resistance trained students (n=28), college wrestlers (n=21), soccer players (n=22), football players (n=51), high school students (n=35), and resistance-trained middle-aged men…					Bemben, Michael/AAY-7216-2021														0022-4707					JUN	1995	35	2
football	J	ALOZIE, NO				ALOZIE, NO			POLITICAL TOLERANCE HYPOTHESES AND WHITE OPPOSITION TO A KING,MARTIN,LUTHER HOLIDAY IN ARIZONA	SOCIAL SCIENCE JOURNAL					Annual Meeting of the Southwestern-Political-Science-Association	MAR 17-21, 1993	NEW ORLEANS, LA	SW Polit Sci Assoc				On November 2, 1983, President Reagan signed into law national legislation designating the third Monday in January a national holiday in memory of Martin Luther King Jr. (MLK). At the end of 1992, except for New Hampshire that had a Civil Rights Day that did not mention MLK specifically, every state and the District of Columbia (including the U.S. territories of Guam, Puerto Rico, and Virgin Isla…																			0362-3319						1995	32	1
football	J	THALHEIMER, R; ALI, MM				THALHEIMER, R; ALI, MM			THE DEMAND FOR PARIMUTUEL HORSE RACE WAGERING AND ATTENDANCE	MANAGEMENT SCIENCE												There has been a long history of patron participation in parimutuel horse race wagering and attendance, which are major recreational products in consumer budgets. In this paper, the demand for parimutuel horse race wagering and attendance has been specified and estimated for both Thoroughbred and Standardbred racetracks in a multistate market area. The data are annual over the period 1960-1987. I…																			0025-1909					JAN	1995	41	1
football	J	BIJUR, PE; TRUMBLE, A; HAREL, Y; OVERPECK, MD; JONES, D; SCHEIDT, PC				BIJUR, PE; TRUMBLE, A; HAREL, Y; OVERPECK, MD; JONES, D; SCHEIDT, PC			SPORTS AND RECREATION INJURIES IN US CHILDREN AND ADOLESCENTS	ARCHIVES OF PEDIATRICS & ADOLESCENT MEDICINE												Objectives: To estimate and describe morbidity from sports and recreation injuries in children and adolescents. Design: Survey conducted by the National Center for Health Statistics-the Child Health Supplement to the 1988 National Health interview Survey. Setting: The general community. Participants: Representative sample of the noninstitutionalized civilian US population. Five percent of the eli…																			1072-4710					SEP	1995	149	9
football	J	KANEHISA, H; IKEGAWA, S; TSUNODA, N; FUKUNAGA, T				KANEHISA, H; IKEGAWA, S; TSUNODA, N; FUKUNAGA, T			STRENGTH AND CROSS-SECTIONAL AREAS OF RECIPROCAL MUSCLE GROUPS IN THE UPPER ARM AND THIGH DURING ADOLESCENCE	INTERNATIONAL JOURNAL OF SPORTS MEDICINE												The purpose of this study was to investigate the development in muscle cross-sectional area (CSA) and strength capability of the reciprocal muscle groups in the upper arm and thigh. Subjects were 130 boys aged 7 to 18 years; 7-9 yr aged-group (n = 30), 10-12 yr (n = 30), 13-15 yr (n = 35), and 16-18 yr (n = 35). Anatomical CSAs of elbow flexors (EF), elbow extensors (EE), knee flexors (KF) and kn…					fukunaga, tetsuo/C-6635-2009														0172-4622					JAN	1995	16	1
football	J	Zakas, A; Mandroukas, K; Vamvakoudis, E; Christoulas, K; Aggelopoulou, N				Zakas, A; Mandroukas, K; Vamvakoudis, E; Christoulas, K; Aggelopoulou, N			Peak torque of quadriceps and hamstring muscles in basketball and soccer players of different divisions	JOURNAL OF SPORTS MEDICINE AND PHYSICAL FITNESS												Basketball and soccer are two games with different training and playing procedures, The purpose of this study was to examine the maximal voluntary peak torques of the quadriceps and hamstring muscles, and the torque ratio between these muscle groups in basketball players (n=61) and soccer players (n=51) participating in teams of different divisions, Isokinetic peak torques were measured using the…																			0022-4707					SEP	1995	35	3
football	J	MCGRORY, BJ; STUART, MJ; SIM, FH				MCGRORY, BJ; STUART, MJ; SIM, FH			PARTICIPATION IN SPORTS AFTER HIP AND KNEE ARTHROPLASTY - REVIEW OF LITERATURE AND SURVEY OF SURGEON PREFERENCES	MAYO CLINIC PROCEEDINGS												Objective: To summarize previously published findings and to present the opinion of a group of reconstructive orthopedic surgeons from a single institution on participation in sports after hip or knee arthroplasty. Design: We reviewed the literature pertaining to participation in sports after hip or knee arthroplasty and surveyed a group of orthopedic surgeons about their recommendations for resu…																			0025-6196					APR	1995	70	4
football	J	BURSTON, SG; RANSON, NA; CLARKE, AR				BURSTON, SG; RANSON, NA; CLARKE, AR			THE ORIGINS AND CONSEQUENCES OF ASYMMETRY IN THE CHAPERONIN REACTION CYCLE	JOURNAL OF MOLECULAR BIOLOGY												The binding of nucleotides and chaperonin-10 (cpn10) to the Escherichia coli chaperonin-60 (cpn60) and their effect upon the molecular symmetry has been examined both kinetically and at equilibrium. ATP binds tightly and is hydrolysed on only one heptameric ring of the cpn60 tetradecamer at a time, thus inducing asymmetry in the cpn60 oligomer even in the absence of cpn10. In the absence of cpn10…						Burston, Steven/0000-0003-1848-1853; Ranson, Neil/0000-0002-3640-5275													0022-2836					MAY 26	1995	249	1
football	J	YU, JS; GOODWIN, D; SALONEN, D; PATHRIA, MN; RESNICK, D; DARDANI, M; SCHWEITZER, M				YU, JS; GOODWIN, D; SALONEN, D; PATHRIA, MN; RESNICK, D; DARDANI, M; SCHWEITZER, M			COMPLETE DISLOCATION OF THE KNEE - SPECTRUM OF ASSOCIATED SOFT-TISSUE INJURIES DEPICTED BY MR-IMAGING	AMERICAN JOURNAL OF ROENTGENOLOGY					94th Annual Meeting of the American-Roentgen-Ray-Society	APR, 1994	NEW ORLEANS, LA	Amer Roentgen Ray Soc				OBJECTIVE. Complete knee dislocation is a rare injury. The purpose of this study was to evaluate the spectrum of injuries that are depicted by MR imaging in patients with a dislocation of the knee and to determine if there is any predictive factor that might indicate those patients who may be at risk for popliteal nerve injury. MATERIALS AND METHODS. A retrospective search for patients sustaining…																			0361-803X	1546-3141				JAN	1995	164	1
soccer	J	JANDA, DH; BIR, C; WILD, B; OLSON, S; HENSINGER, RN				JANDA, DH; BIR, C; WILD, B; OLSON, S; HENSINGER, RN			GOAL POST INJURIES IN SOCCER - A LABORATORY AND FIELD TESTING ANALYSIS OF A PREVENTIVE INTERVENTION	AMERICAN JOURNAL OF SPORTS MEDICINE												Soccer is the most popular team sport worldwide, with approximately 40 million amateur participants. Most fatalities in soccer are related to player impact with the goal post. This study focuses on two case reports, a laboratory testing phase, and a pilot field testing phase of preventive equipment that can be used around the goal to prevent injury. Horizontal and vertical impact testing in the l…						Bir, Cynthia/0000-0002-0777-0951													0363-5465					MAY-JUN	1995	23	3
soccer	J	SESBOUE, B; ARHAN, P; DEVROEDE, G; LECOINTEBESANCON, I; CONGARD, P; BOUCHOUCHA, M; FABRE, J				SESBOUE, B; ARHAN, P; DEVROEDE, G; LECOINTEBESANCON, I; CONGARD, P; BOUCHOUCHA, M; FABRE, J			COLONIC TRANSIT IN SOCCER PLAYERS	JOURNAL OF CLINICAL GASTROENTEROLOGY												To evaluate the effects of exercise on colonic function, we measured total and segmental transit times in 11 male soccer players and nine male radiology student technicians. Diet was kept constant in all subjects, who maintained their normal activities. For the soccer players, normal activities included 15 h of training and one match each week. Transit times were measured with radioopaque markers…																			0192-0790					APR	1995	20	3
soccer	J	BIR, CA; CASSATTA, SJ; JANDA, DH				BIR, CA; CASSATTA, SJ; JANDA, DH			AN ANALYSIS AND COMPARISON OF SOCCER SHIN GUARDS	CLINICAL JOURNAL OF SPORT MEDICINE												Worldwide >40 million amateurs participate in the team sport of soccer. With 647,368 injuries occurring from 1989 through 1992, the risk of injury during the play of soccer is evident. Lower extremity injuries have been found to comprise 13.1% of the total injuries in soccer. To date, a comprehensive evaluation of protective equipment utilized to prevent lower extremity injuries in soccer has bee…						Bir, Cynthia/0000-0002-0777-0951													1050-642X					APR	1995	5	2
soccer	J	KUJALA, UM; KETTUNEN, J; PAANANEN, H; AALTO, T; BATTIE, MC; IMPIVAARA, O; VIDEMAN, T; SARNA, S				KUJALA, UM; KETTUNEN, J; PAANANEN, H; AALTO, T; BATTIE, MC; IMPIVAARA, O; VIDEMAN, T; SARNA, S			KNEE OSTEOARTHRITIS IN FORMER RUNNERS, SOCCER PLAYERS, WEIGHT LIFTERS, AND SHOOTERS	ARTHRITIS AND RHEUMATISM												Objective, To determine the relationship between different physical loading co Methods. We selected 117 male former top-level athletes (age range 45-68 years) who had participated in sports activities with distinctly different loading conditions: 28 had been long-distance runners, 31 soccer players, 29 weight lifters, and 29 shooters, Histories of lifetime occupational and athletic knee loading, …					Kujala, Urho/AAP-2547-2020; Battie, Michele C/C-6155-2018	Battie, Michele C/0000-0001-8499-2040; Kujala, Urho/0000-0002-9262-1992; Sarna, Seppo/0000-0003-3458-1627													0004-3591					APR	1995	38	4
soccer	J	GIUDICELLI, J				GIUDICELLI, J			SOCCER PLAYERS ARE FRAGILE PEOPLE - COMMENT	ESPRIT																															0014-0759					NOV	1995		11
soccer	J	VANMELICK, B				VANMELICK, B			LIGHT AND DARKNESS, SOCCER IN THE MINING DISTRICT - THE FORTUNA TEAM	MAATSTAF																															0024-8851					SEP-OCT	1995	43	9-10
soccer	J	ROOS, H; ORNELL, M; GARDSELL, P; LOHMANDER, LS; LINDSTRAND, A				ROOS, H; ORNELL, M; GARDSELL, P; LOHMANDER, LS; LINDSTRAND, A			SOCCER AFTER ANTERIOR CRUCIATE LIGAMENT INJURY - AN INCOMPATIBLE COMBINATION - A NATIONAL SURVEY OF INCIDENCE AND RISK-FACTORS AND A 7-YEAR FOLLOW-UP PLAYERS	ACTA ORTHOPAEDICA SCANDINAVICA												All players in Swedish soccer teams are required to have insurance in the same company. From the archives of the insurance company, all 3,735 injuries reported in 1986 in 138,152 Swedish soccer players were reviewed. Of these, 937 were knee injuries. All players were asked by mail to fill in a questionnaire and 83 percent replied. The patient records from the different hospitals were requested. T…					Lohmander, Stefan/I-8326-2012; Lohmander, Stefan/AAL-8314-2021	Lohmander, Stefan/0000-0002-5424-9448													0001-6470					APR	1995	66	2
soccer	J	WERLICH, T; POHLMANN, J; BRAND, H; ECHTERMEYER, V				WERLICH, T; POHLMANN, J; BRAND, H; ECHTERMEYER, V			SPORTS FITNESS OF ACTIVE HANDBALL AND SOCCER PLAYERS WITH ANTERIOR KNEE-JOINT INSTABILITY	ZEITSCHRIFT FUR ORTHOPADIE UND IHRE GRENZGEBIETE												Based on an epidemiological study of 582 active handball and soccer players the abilities and limitations were analysed for sports activities of 24 athletes with an ACL-deficient knee. 22 of the 24 athletes suffered from a straight anterior instability. 50% attempted to avoid cutting mechanisms. The level of motivation was better than in the whole population. Handball players could continue their…																			0044-3220					JAN-FEB	1995	133	1
soccer	J	THILL, EE; BRUNEL, P				THILL, EE; BRUNEL, P			EGO-INVOLVEMENT AND TASK-INVOLVEMENT - RELATED CONCEPTIONS OF ABILITY, EFFORT, AND LEARNING-STRATEGIES AMONG SOCCER PLAYERS	INTERNATIONAL JOURNAL OF SPORT PSYCHOLOGY												Two experiments were realized in sport settings to study the conceptions of competence and effort according to the goals' perspectives. Their purpose was to verify that the conceptions presented by professional soccer players or varsity soccer players are dependent of their ego versus task involvement conditions (fist study) or their motivational ego versus task orientations (second study). Since…																			0047-0767					JAN-MAR	1995	26	1
soccer	J	HANIN, Y; SYRJA, P				HANIN, Y; SYRJA, P			PERFORMANCE AFFECT IN SOCCER PLAYERS - AN APPLICATION OF THE IZOF MODEL	INTERNATIONAL JOURNAL OF SPORTS MEDICINE												Individual patterns of positive-negative affect (PNA) were studied in 25 Olympic level soccer players (age 17-21). Recall idiographic scaling following the methodology of the Individual Zones of Optimal Functioning (IZOF) model was used to identify PNA items related to each player's effective and ineffective game performance. Individual zones for each item were then estimated on the Borg's Catego…																			0172-4622	1439-3964				MAY	1995	16	4
soccer	J	MAYNARD, IW; HEMMINGS, B; WARWICKEVANS, L				MAYNARD, IW; HEMMINGS, B; WARWICKEVANS, L			THE EFFECTS OF A SOMATIC INTERVENTION STRATEGY ON COMPETITIVE STATE ANXIETY AND PERFORMANCE IN SEMIPROFESSIONAL SOCCER PLAYERS	SPORT PSYCHOLOGIST												The primary aim of this study was to evaluate the effect of a somatic intervention technique. Subjects (N = 17) completed a modified version of the Competitive State Anxiety Inventory 2 (CSAI-2), which assessed both intensity and direction (debilitative-facilitative) of state anxiety within one hour of a soccer league match. During the match, player performances were evaluated using intraindividu…																			0888-4781					MAR	1995	9	1
soccer	J	HOFE, AV; LERDA, R				HOFE, AV; LERDA, R			DECISION-MAKING IN SOCCER TASKS - IS SPEED OF INFORMATION-PROCESSING A GOOD PREDICTOR OF PERFORMANCE	CAHIERS DE PSYCHOLOGIE COGNITIVE-CURRENT PSYCHOLOGY OF COGNITION												The present study aims to evaluate the predictive power of individual differences in elementary cognitive tasks on the decision-making performance in laboratory soccer tasks. By varying the decision-making task's complexity and content we obtained different patterns of correlations with the individual difference variables derived from information processing paradigms. Globally, the elementary tas…																			0249-9185					APR	1995	14	2
soccer	J	HOFE, AV				HOFE, AV			THE PROBLEM OF SKILL SPECIFICITY IN COMPLEX ATHLETIC TASKS - A REVISITATION	INTERNATIONAL JOURNAL OF SPORT PSYCHOLOGY												The skill-specificity hypothesis, applied to higher athletic skills, from an Individual-Differences viewpoint was examined. Expert soccer players were faced with two standardized criterion tasks coherent with the game. The tasks performances were correlated with scores in a wide variety of theoretically-motivated predictors. Independence of performance on the two tasks, high task specificity vari…																			0047-0767					APR-JUN	1995	26	2
soccer	J	WILLIAMS, M; DAVIDS, K				WILLIAMS, M; DAVIDS, K			DECLARATIVE KNOWLEDGE IN SPORT - A BY-PRODUCT OF EXPERIENCE OR A CHARACTERISTIC OF EXPERTISE	JOURNAL OF SPORT & EXERCISE PSYCHOLOGY												This research examined whether skilled sports performers' enhanced declarative knowledge base is a by-product of experience or a characteristic of expertise. Experienced high-skill (n = 12) and low-skill (n = 12) soccer players and physically disabled spectators (n = 12) were tested on soccer recall, recognition, and anticipation ability. MANCOVA showed that high-skill players demonstrated superi…					Davids, Keith/J-1095-2012														0895-2779					SEP	1995	17	3
soccer	J	MAN, F; STUCHLIKOVA, I; KINDLMANN, P				MAN, F; STUCHLIKOVA, I; KINDLMANN, P			TRAIT-STATE ANXIETY, WORRY, EMOTIONALITY, AND SELF-CONFIDENCE IN TOP-LEVEL SOCCER PLAYERS	SPORT PSYCHOLOGIST												Spielberger's trait-state anxiety theory suggests that persons high in trait anxiety have a greater tendency to perceive an ego-involving situation as threatening, and hence, they are expected to respond to this situation with elevated state anxiety (A-state). To test this hypothesis measurements of A-trait (low vs. high) as a between-subjects factor, measurements of stress level (low vs. high) a…					Stuchlikova, Iva/D-9205-2016; Kindlmann, Pavel/H-7718-2014	Stuchlikova, Iva/0000-0002-3300-8573;													0888-4781					JUN	1995	9	2
soccer	J	MAYNARD, IW; WARWICKEVANS, L; SMITH, MJ				MAYNARD, IW; WARWICKEVANS, L; SMITH, MJ			THE EFFECTS OF A COGNITIVE INTERVENTION STRATEGY ON COMPETITIVE STATE ANXIETY AND PERFORMANCE IN SEMIPROFESSIONAL SOCCER PLAYERS	JOURNAL OF SPORT & EXERCISE PSYCHOLOGY												The aims of this field-based study were to evaluate the effects of a cognitive intervention technique and to further examine the anxiety-performance relationship in semiprofessional soccer players. Participants completed a composite version of the Competitive State Anxiety Inventory-2 (CSAI-2) 20 minutes before three soccer league matches. Two experimental groups, one suffering from debilitative …																			0895-2779					DEC	1995	17	4
soccer	J	Fogelholm, GM; KukkonenHarjula, TK; Taipale, SA; Sievanen, HT; Oja, P; Vuori, IM				Fogelholm, GM; KukkonenHarjula, TK; Taipale, SA; Sievanen, HT; Oja, P; Vuori, IM			Resting metabolic rate and energy intake in female gymnasts, figure-skaters and soccer players	INTERNATIONAL JOURNAL OF SPORTS MEDICINE												We examined the hypothesis that lean female athletes, as compared to other female athletes and controls, have a greater deficit between reported energy intake (EI) and estimated energy expenditure (EE), and a reduction in resting energy expenditure adjusted to fat free and fat masses (REE(ADJ)). The subjects were 12 gymnasts and figure-skaters (lean athletes), 12 soccer players (normal-weight ath…						Fogelholm, Mikael/0000-0001-8110-102X													0172-4622					NOV	1995	16	8
soccer	J	HIRA, AS; RAY, AK				HIRA, AS; RAY, AK			INTERACTION SITES OF A NA+ ION AND A NA ATOM WITH A C-60 MOLECULE	PHYSICAL REVIEW A																															1050-2947	1094-1622				JUL	1995	52	1
soccer	J	AVERILL, PM; POWER, TG				AVERILL, PM; POWER, TG			PARENTAL ATTITUDES AND CHILDRENS EXPERIENCES IN SOCCER - CORRELATES OF EFFORT AND ENJOYMENT	INTERNATIONAL JOURNAL OF BEHAVIORAL DEVELOPMENT												To examine the relation between parental childrearing attitudes and children's experiences in sport, 49 families of 6- to 8-year-old male soccer players were studied. Mothers and fathers completed questionnaires about their childrearing practices; children, coaches, fathers, and mothers provided information on the child's enjoyment, effort, ability, competitiveness, and/or co-operativeness. Mothe…																			0165-0254					JUN	1995	18	2
soccer	J	VANYPEREN, NW				VANYPEREN, NW			INTERPERSONAL STRESS, PERFORMANCE-LEVEL, AND PARENTAL SUPPORT - A LONGITUDINAL-STUDY AMONG HIGHLY SKILLED YOUNG SOCCER PLAYERS	SPORT PSYCHOLOGIST												This study of 65 highly skilled young male soccer players (mean age = 16.6 years) employed a 7-month longitudinal design to examine the causal relationship between performance level and interpersonal stress within the team. Particular attention was paid to the moderating effect of parental support. No evidence was found that interpersonal stress within the team was an important determinant of per…					Van Yperen, Nico W./C-2341-2012	Van Yperen, Nico W./0000-0003-2116-8841													0888-4781	1543-2793				JUN	1995	9	2
soccer	J	Kuk, AYC				Kuk, AYC			Modelling paired comparison data with large numbers of draws and large variability of draw percentages among players	JOURNAL OF THE ROYAL STATISTICAL SOCIETY SERIES D-THE STATISTICIAN												A linear paired comparison model is proposed that allows a large number of draws and large variability of draw percentages among the players as is the case for chess or soccer matches. The model can also be extended to allow home ground advantage. When only summary results are available, maximum likelihood estimation is not feasible and we recommend a method based on matching the numbers of home …																			0039-0526						1995	44	4
soccer	J	ROOS, H; DAHLBERG, L; HOERRNER, LA; LARK, MW; THONAR, EJMA; SHINMEI, M; LINDQVIST, U; LOHMANDER, LS				ROOS, H; DAHLBERG, L; HOERRNER, LA; LARK, MW; THONAR, EJMA; SHINMEI, M; LINDQVIST, U; LOHMANDER, LS			MARKERS OF CARTILAGE MATRIX METABOLISM IN HUMAN JOINT FLUID AND SERUM - THE EFFECT OF EXERCISE	OSTEOARTHRITIS AND CARTILAGE												The concentrations of cartilage proteoglycan (aggrecan), stromelysin-1, tissue inhibitor of metalloproteinases-1 (TIMP-1) and procollagen II C-propeptide in knee joint fluid and the levels of aggrecan, hyaluronan and keratan sulfate in serum were measured before and after exercise in 33 healthy athletes. The samples before exercise were obtained after 24 h rest from running or soccer and the samp…					Lohmander, Stefan/AAL-8314-2021; Lohmander, Stefan/I-8326-2012	Lohmander, Stefan/0000-0002-5424-9448;													1063-4584					MAR	1995	3	1
soccer	J	HASSMEN, P; BLOMSTRAND, E				HASSMEN, P; BLOMSTRAND, E			MOOD STATE RELATIONSHIPS AND SOCCER TEAM PERFORMANCE	SPORT PSYCHOLOGIST												Morgan's well-known iceberg profile, characterized by Profile of Mood States (POMS) scores above the population norm on vigor and below the norm on tension, depression, anger, fatigue, and confusion, is said to indicate a successful athlete. Preperformance POMS scores of team members might therefore give a prior indication of the actual team performance. Nine female soccer players from the same t…					Hassmen, Peter/Q-8254-2017	Hassmen, Peter/0000-0002-4348-7862													0888-4781	1543-2793				SEP	1995	9	3
soccer	J	ARENDT, E; DICK, R				ARENDT, E; DICK, R			KNEE INJURY PATTERNS AMONG MEN AND WOMEN IN COLLEGIATE BASKETBALL AND SOCCER - NCAA DATA AND REVIEW OF LITERATURE	AMERICAN JOURNAL OF SPORTS MEDICINE												Women's participation in intercollegiate athletics has increased dramatically in recent years. Greater participation has increased awareness of health and medical issues specific to the female athlete. Some reports have noted a higher susceptibility to knee injury, specifically injuries to the anterior cruciate ligament, in female athletes as compared with their male counterparts. We performed a …																			0363-5465					NOV-DEC	1995	23	6
soccer	J	DELOES, M				DELOES, M			EPIDEMIOLOGY OF SPORTS INJURIES IN THE SWISS ORGANIZATION YOUTH-AND-SPORTS 1987-1989 - INJURIES, EXPOSURE AND RISKS OF MAIN DIAGNOSES	INTERNATIONAL JOURNAL OF SPORTS MEDICINE												In the Swiss organization ''Youth and Sports'' all acute injuries that are attended to by a physician are registered by the Military Insurance, and data on the number of participants in 32 sports together with the time of exposure are collected by the organization. Per year there are close to 350,000 participants (age 14-20 years) during 13.2 million hours causing more than 5,000 injuries. In a d…																			0172-4622					FEB	1995	16	2
soccer	J	VIDEMAN, T; SAMA, S; BATTIE, MC; KOSKINEN, S; GILL, K; PAANANEN, H; GIBBONS, L				VIDEMAN, T; SAMA, S; BATTIE, MC; KOSKINEN, S; GILL, K; PAANANEN, H; GIBBONS, L			THE LONG-TERM EFFECTS OF PHYSICAL LOADING AND EXERCISE LIFE-STYLES ON BACK-RELATED SYMPTOMS, DISABILITY, AND SPINAL PATHOLOGY AMONG MEN	SPINE					21st Annual Meeting of the International-Society-for-the-Study-of-the-Lumbar-Spine	JUN 21-25, 1994	SEATTLE, WA	INT SOC STUDY LUMBAR SPINE				Study Design. Historical cohort, including selected subgroups. Objectives. to understand the long-term effects of exercise on back-related outcomes, back pain, sciatica, back-related hospitalizations, pensions, and magnetic resonance imaging findings were studies among former elite athletes. Summary of Background Data. Exercise and sports participation have become increasingly popular, as have re…					Koskinen, Seppo K/H-3777-2013; Battie, Michele C/C-6155-2018	Battie, Michele C/0000-0001-8499-2040													0362-2436					MAR 15	1995	20	6
soccer	J	KRATSCHMER, W				KRATSCHMER, W			FULLERENES AND FULLERITES - NEW FORMS OF CARBON	SYNTHETIC METALS												Carbon molecules with dosed-cage structures are caned fullerenes. Of these, the soccer-ball shaped Buckminsterfullerene C-60 is the most symmetric and most fascinating species. Methods have been developed of producing bulk quantities of C-60 and other fullerenes. They form crystalline solids, the fullerites. Fullerenes and fullerites are described and some of their properties are presented.																			0379-6779					MAR 15	1995	70	1-3
soccer	J	Kratschmer, W				Kratschmer, W			Fullerenes and fullerites: New forms of carbon	NANOSTRUCTURED MATERIALS					2nd International Conference on Nanostructured Materials	OCT 03-07, 1994	UNIV STUTTGART, STUTTGART, GERMANY		UNIV STUTTGART			Alongside graphite and diamond, fullerites represent a third form of crystalline carbon. Fullerites are molecular crystals consisting of fullerenes, i.e. carbon molecules with is closed-cage structures. Of the fullerenes, the soccer-ball shaped Buckminsterfullerene C-60 the most symmetric and most fascinating species. Methods have been developed of producing bulk quantities of C-60 and other full…																			0965-9773						1995	6	1-4
soccer	J	BAXTERJONES, ADG; HELMS, P; MAFFULLI, N; BAINESPREECE, JC; PREECE, M				BAXTERJONES, ADG; HELMS, P; MAFFULLI, N; BAINESPREECE, JC; PREECE, M			GROWTH AND DEVELOPMENT OF MALE GYMNASTS, SWIMMERS, SOCCER AND TENNIS PLAYERS - A LONGITUDINAL-STUDY	ANNALS OF HUMAN BIOLOGY												Elite adult athletes are known to have physical and physiological characteristics specifically suited to their sport. However, it is not clear whether the observed adult differences arise because of training or whether the sport selects the individual with the appropriate characteristics. The purpose of this prospective study was to compare and contrast the physical development of young athletes …					Baxter-Jones, Adam/AAI-1269-2021; Maffulli, Nicola/A-1839-2014	Baxter-Jones, Adam/0000-0003-0430-0556; Maffulli, Nicola/0000-0002-5327-3702													0301-4460	1464-5033				SEP-OCT	1995	22	5
soccer	J	KUJALA, UM; TAIMELA, S; ANTTIPOIKA, I; ORAVA, S; TUOMINEN, R; MYLLYNEN, P				KUJALA, UM; TAIMELA, S; ANTTIPOIKA, I; ORAVA, S; TUOMINEN, R; MYLLYNEN, P			ACUTE INJURIES IN SOCCER, ICE HOCKEY, VOLLEYBALL, BASKETBALL, JUDO, AND KARATE - ANALYSIS OF NATIONAL REGISTRY DATA	BRITISH MEDICAL JOURNAL												Objective-To determine the acute injury profile in each of six sports and compare the injury rates between the sports. Design-Analysis of national sports injury insurance registry data. Setting-Finland during 1987-98. Subjects-621 691 person years of exposure among participants in soccer, ice hockey, volleyball, basketball, judo, or karate. Main outcome measures-Acute sports injuries requiring me…					Kujala, Urho/AAP-2547-2020	Kujala, Urho/0000-0002-9262-1992; Taimela, Simo/0000-0001-6755-2983													0959-8138					DEC 2	1995	311	7018
soccer	J	SEGESSER, B; MORSCHER, E; GOESELE, A				SEGESSER, B; MORSCHER, E; GOESELE, A			DISTURBANCES IN THE GROWTH PLATES AS A RESULT OF SPORTS STRESS	ORTHOPADE												Besides the positive physiological, psychological and social aspects, sports activities in adolescents bear the risk of injuries and overuse of the locomotor system. Previous examinations have shown that increased stress to the growth plates by sports activities, in relation to the intensity of strain during growth spurts, can influence normal growth. In female gymnasts, hormonal changes can decr…																			0085-4530					SEP	1995	24	5
soccer	J	LANE, NE				LANE, NE			EXERCISE - A CAUSE OF OSTEOARTHRITIS	JOURNAL OF RHEUMATOLOGY					3rd International Symposium on Osteoarthritis - Challenges for the 21st-Century	OCT 04-07, 1994	VAL DAVID, CANADA					Regular exercise has become an international pastime, and physicians question if regular exercise will accelerate the development of osteoarthritis (OA). I review current literature about the effect of regular exercise on the risk of developing OA in normal and abnormal joints. With low impact activities, the risk of developing OA in normal joints is not increased. Individuals who participate in …																			0315-162X					FEB	1995	22
soccer	J	REN, ZM; XU, XL; DU, YC; YING, ZF; XIONG, XX; LI, FM				REN, ZM; XU, XL; DU, YC; YING, ZF; XIONG, XX; LI, FM			DESTRUCTION OF C-60 FILMS BY BORON ION-BOMBARDMENT	NUCLEAR INSTRUMENTS & METHODS IN PHYSICS RESEARCH SECTION B-BEAM INTERACTIONS WITH MATERIALS AND ATOMS												C-60 films are bombarded by 100 keV boron ion beams at doses ranging from 3 X 10(14) to 1 X 10(16)/cm(2). The bombarded films are analyzed using Fourier transform infrared spectroscopy (FTIR), Raman spectra and X-ray diffraction (XRD) measurements. Most C-60 soccer-balls in the implanted region in the films are found to be broken at a dose over 1 X 10(15)/cm(2), while at a dose less than 6 x 10(1…																			0168-583X					MAY	1995	100	1
soccer	J	NAESSENS, G; DESLYPERE, JP; DIJS, H; DRIESSENS, M				NAESSENS, G; DESLYPERE, JP; DIJS, H; DRIESSENS, M			HYPOGONADISM AS A CAUSE OF RECURRENT MUSCLE INJURY IN A HIGH-LEVEL SOCCER PLAYER - A CASE-STUDY	INTERNATIONAL JOURNAL OF SPORTS MEDICINE												Hypogonadotropic hypogonadism is a well known entity in highly trained female athletes. In male sportsmen, resting testosterone levels may be lowered especially in well endurance trained athletes and during high intensity training periods, frequently in combination with excessive weight reduction. However, only few reports illustrate a clinical pathology related to this state. In this report, whe…																			0172-4622					AUG	1995	16	6
soccer	J	WANKE, M; SCHWARZ, N; NOELLENEUMANN, E				WANKE, M; SCHWARZ, N; NOELLENEUMANN, E			ASKING COMPARATIVE QUESTIONS - THE IMPACT OF THE DIRECTION OF COMPARISON	PUBLIC OPINION QUARTERLY					Annual Conference of the American-Association-for-Public-Opinion-Research	MAY 20-23, 1993	ST CHARLES, IL	Amer Assoc Public Opin Res				Questions assessing comparative judgments are often phrased as directed comparisons, that is, a stimulus A (subject) is to be compared to a stimulus B (referent); for example, ''Is tennis more exciting than soccer or less exciting?'' Tversky's work on judgment of similarity indicated that comparing A to B may result in different similarity judgments than comparing B to A, The four studies reporte…					Schwarz, Norbert/B-3591-2008	Schwarz, Norbert/0000-0002-8868-7067													0033-362X					FAL	1995	59	3
soccer	J	FEHLANDT, A; MICHELI, L				FEHLANDT, A; MICHELI, L			ACUTE EXERTIONAL ANTERIOR COMPARTMENT SYNDROME IN AN ADOLESCENT FEMALE	MEDICINE AND SCIENCE IN SPORTS AND EXERCISE												Acute compartment syndromes usually occur as a complication of major trauma. While the chronic exertional anterior tibial compartment syndrome is well described in the sports medicine literature, reports of acute tibial compartment syndromes due to physical exertion, or repetitive microtrauma, are rare. The case of an adolescent female who developed an acute anterior compartment syndrome from run…																			0195-9131	1530-0315				JAN	1995	27	1
soccer	J	Maenpaa, H; Lehto, MUK				Maenpaa, H; Lehto, MUK			Surgery in acute patellar dislocation - Evaluation of the effect of injury mechanism and family occurrence on the outcome of treatment	BRITISH JOURNAL OF SPORTS MEDICINE												A retrospective study was made of 270 patients and 284 knees with acute patellar dislocation treated operatively. The mean follow up time was 4.1 years. Medical history revealed 21.1% of cases with previous dislocations and 15.6% of cases with family occurrence of patellar dislocation. The dislocation resulted from an athletic performance in 41.5% of cases. The sport events most often associated …																			0306-3674	1473-0480				DEC	1995	29	4
soccer	J	SCHOOL, R				SCHOOL, R			MARKETS FOR THERMOPLASTIC ELASTOMERS INTO THE 21ST-CENTURY	KAUTSCHUK GUMMI KUNSTSTOFFE												The thermoplastic elastomer market will reach the near-US$ 3 billion level globally in 1995, and both the elastomers and plastics industries are expecting evolutionary uses of these products over a wide range of applications. More than 30 percent of that will be used in western Europe. Total consumption will reach 1 million tons worldwide, with the transportation-related industries providing the …																			0022-9520					NOV	1995	48	11
soccer	J	JARVINEN, M; NATRI, A; LEHTO, M; KANNUS, P				JARVINEN, M; NATRI, A; LEHTO, M; KANNUS, P			RECONSTRUCTION OF CHRONIC ANTERIOR CRUCIATE LIGAMENT INSUFFICIENCY IN ATHLETES USING A BONE PATELLAR-TENDON BONE AUTOGRAFT - A 2-YEAR FOLLOW-UP-STUDY	INTERNATIONAL ORTHOPAEDICS												Thirty athletes (18 men and 12 women) were followed up for an average of 2.2 years after operative reconstruction for chronic anterior cruciate injuries with a mini-arthrotomy technique using a bone-patellar ligament-bone autograft. All the patients were active in sports, and the injuries in 40% occurred while playing soccer. The average delay between injury and reconstruction was 4.7 years; befo…																			0341-2695					FEB	1995	19	1
soccer	J	Merkl, PH				Merkl, Peter H.			Radical Right Parties in Europe and Anti-Foreign Violence: A Comparative Essay	TERRORISM AND POLITICAL VIOLENCE												This is a comparative survey of contemporary patterns of anti-foreign violence in Europe and some historical antecedents, such as pogroms and individual and small group attacks on visible foreigners. It considers the perpetrators and the long list of different categories of victims, many of them not foreigners at all. Against the background of general youth violence in schools and neighborhoods a…																			0954-6553						1995	7	1
soccer	J	MARCHESI, P; MARCHESI, N; FRUTH, B; BOESCH, C				MARCHESI, P; MARCHESI, N; FRUTH, B; BOESCH, C			CENSUS AND DISTRIBUTION OF CHIMPANZEES IN COTE-DIVOIRE	PRIMATES												Most methods of estimating chimpanzee population densities rely on nest counts. We tested the most frequently used techniques on a known chimpanzee community living in the rainforest of the Tai National Park, Cote d'Ivoire. The best density estimates are given by counts that assume groups of nests to be distributed randomly and that use the mean group size for homogenous habitat but the median fo…																			0032-8332					OCT	1995	36	4
soccer	S	Zhang, Y; Mackworth, AK		Antsaklis, P; Kohn, W; Nerode, A; Sastry, S		Zhang, Y; Mackworth, AK			Synthesis of hybrid constraint-based controllers	HYBRID SYSTEMS II	LECTURE NOTES IN COMPUTER SCIENCE				3rd Workshop on Hybrid Systems II	OCT 28-30, 1994	CORNELL UNIV, MATH SCI INST, NEW YORK, NY	Cornell Univ, Math Sci Inst	CORNELL UNIV, MATH SCI INST			A robot is an integrated system, with a controller embedded in its plant. We take a robotic system to be the coupling of a robot to its environment. Robotic systems are, in general, hybrid dynamic systems, consisting of continuous, discrete and event-driven components. We call the dynamic relationship of a. robot and its environment the behavior of the robotic system. The problem of control synth…																			0302-9743		3-540-60472-3				1995	999
soccer	J	LEE, EJ; LONG, KA; RISSER, WL; POINDEXTER, HBW; GIBBONS, WE; GOLDZIEHER, J				LEE, EJ; LONG, KA; RISSER, WL; POINDEXTER, HBW; GIBBONS, WE; GOLDZIEHER, J			VARIATIONS IN BONE STATUS OF CONTRALATERAL AND REGIONAL SITES IN YOUNG ATHLETIC WOMEN	MEDICINE AND SCIENCE IN SPORTS AND EXERCISE												To determine if volleyball GIB), basketball (BE), soccer (SO) and swimming (SW) programs were associated with site-specific differences in contralateral, regional, and total body bone mineral density (BMD), 62 eumenorrheic female athletes [BE (N = 7), VB (N = 11), SO (N = 9), and SW (N = 7)] and controls participated in the study. The controls were categorized as either moderately active control …																			0195-9131	1530-0315				OCT	1995	27	10
soccer	J	BO, C; COSTAS, M; POBLET, JM				BO, C; COSTAS, M; POBLET, JM			MULTIPLE METAL ADDITIONS TO C-60 - AN AB-INITIO STUDY OF [M(PH3)(2)]C-N(60) (M=PT AND PD N=1, 2, AND 6)	JOURNAL OF PHYSICAL CHEMISTRY												A full geometry optimization at the HF level has been carried out for the fullerene platinum complexes [Pt(PH3)(2)]C-n(60), n = 1, 2, and 6, and for the hexasubstituted palladium derivative [Pd(PH3)(2)]C-6(60). The computed geometries are in good agreement with those determined by X-ray diffraction. When there is just one platinum bound to C-60, the binding energy is found to be 11.7 kcal/mol hig…					Poblet, Josep M./A-2739-2008; Bo, Carles/A-4128-2009	Poblet, Josep M./0000-0002-4533-0623; Bo, Carles/0000-0001-9581-2922													0022-3654					APR 20	1995	99	16
soccer	J	[Anonymous]				[Anonymous]			Results of trials using networked Alcatel ATM switches	ALCATEL TELECOMMUNICATIONS REVIEW												Asynchronous transfer mode (ATM) has become a reality since 1993, the year in which the first ATM networks were deployed using the Alcatel 1000 AX ATM switch. In September 1993, BETEL, the world's first international network to use ATM was inaugurated, linking French sites in Lyon and Sophia-Antipolis with sites at Lausanne and Geneva in Switzerland. A few weeks later, Spain and Portugal installe…																			1267-7167						1995
soccer	J	MATSUDA, H; NAKAYAMA, T; KIMURA, K; MURAKAMI, Y; SUEMATSU, H; KOBAYASHI, M; HIGASHI, I				MATSUDA, H; NAKAYAMA, T; KIMURA, K; MURAKAMI, Y; SUEMATSU, H; KOBAYASHI, M; HIGASHI, I			STRUCTURAL AND ELECTRONIC-PROPERTIES OF LI-DOPED AND CU-DOPED BETA-RHOMBOHEDRAL BORON CONSTRUCTED FROM ICOSAHEDRAL AND TRUNCATED ICOSAHEDRAL CLUSTERS	PHYSICAL REVIEW B												This study performs de conductivity and static magnetic-susceptibility measurements on Li- and Cu-doped beta-rhombohedral boron (beta-rhombohedral B), which is a unique polymorphic semiconducting (group III) material composed of B-12 icosahedral clusters. de conductivity results show a variable-range-hopping (VRH)-type temperature dependence with a typical localization length of about similar to …					Matsuda, Hirofumi/L-6250-2018	Matsuda, Hirofumi/0000-0002-9952-9718; Murakami, youichi/0000-0003-4507-4209													0163-1829					AUG 15	1995	52	8
soccer	J	Laraque, D; Barlow, B; Durkin, M; Heagarty, M				Laraque, D; Barlow, B; Durkin, M; Heagarty, M			Injury prevention in an urban setting: Challenges and successes	BULLETIN OF THE NEW YORK ACADEMY OF MEDICINE												The Harlem Hospital Injury Prevention Program (HHIPP) was established in 1988 with the goal of reducing injuries to children in central harlem by providing safe play areas, supervised activities, and injury prevention education. To achieve this goal, a broad-based coalition was formed with state and local governmental agencies interested in injury prevention and with community groups, schools, pa…					Durkin, Maureen/B-7834-2015														0028-7091					SUM	1995	72	1
soccer	J	LASKOWSKI, ER; NAJARIAN, MM; SMITH, AM; STUART, MJ; FRIEND, LJ				LASKOWSKI, ER; NAJARIAN, MM; SMITH, AM; STUART, MJ; FRIEND, LJ			MEDICAL COVERAGE FOR MULTIEVENT SPORTS COMPETITION - A COMPREHENSIVE ANALYSIS OF INJURIES IN THE 1994 STAR-OF-THE-NORTH SUMMER-GAMES	MAYO CLINIC PROCEEDINGS												Objective: To determine the incidence and type of requests for medical assistance and the treatment required in 21 sports at the 1994 Star of the North Summer Games and to develop a plan, based on these findings, for efficient allocation of medical supplies and staff. Design: We reviewed our experience with a large multisport amateur athletic event and analyzed the pattern of injuries for partici…																			0025-6196					JUN	1995	70	6
soccer	J	Magnusson, SP; Simonsen, EB; Aagaard, P; Moritz, U; Kjaer, M				Magnusson, SP; Simonsen, EB; Aagaard, P; Moritz, U; Kjaer, M			Contraction specific changes in passive torque in human skeletal muscle	ACTA PHYSIOLOGICA SCANDINAVICA												The present investigation examined passive torque and electromyographic response in human skeletal muscle during passive static stretch within 60 s after maximal repetitive eccentric and concentric contractions. Passive torque (Nm) offered by the hamstring muscle group was measured during passive knee extension in a modified dynamometer in 10 subjects. The distal thigh was elevated to 0.52 rad fr…					Kjaer, Michael/W-6842-2019; Magnusson, S. Peter/AAD-5903-2022; Magnusson, Peter/AAN-1631-2020	Kjaer, Michael/0000-0002-4582-8755; Magnusson, S. Peter/0000-0002-4308-5484; Aagaard, Per/0000-0002-9773-7361; Simonsen, Erik Bruun/0000-0002-6378-6595													0001-6772					DEC	1995	155	4
soccer	J	KONDO, N; NISHIYASU, T; IKEGAMI, H				KONDO, N; NISHIYASU, T; IKEGAMI, H			THE SWEATING RESPONSES OF ATHLETES TRAINED ON LAND AND IN WATER	JAPANESE JOURNAL OF PHYSIOLOGY												In order to examine whether different sweating responses of athletes trained on land and in water may be ascribed to changes in the central sudomotor mechanisms and/or those of the peripheral mechanisms of sweat glands, we measured the local sweating rate at the left forearm (m(swf)) and the left scapula (m(sws)), the frequence of sweat expulsion (F-SW) and body temperatures (mean skin temperatur…																			0021-521X						1995	45	4
football	J	Duke, V; Crolley, L				Duke, V; Crolley, L			Football spectator behaviour in Argentina: A case of separate evolution	SOCIOLOGICAL REVIEW												There has been a separate and distinctive evolution of football related violence in Argentina. Fighting between rival gangs of fans in Argentina developed independently and considerably in advance of the modern phenomenon of football hooliganism in Britain. This case is argued using Argentine sources not previously translated into English. The distinctive features of Argentine football violence a…																			0038-0261					MAY	1996	44	2
football	J	Amato, L; Gandar, JM; Tucker, IB; Zuber, RA				Amato, L; Gandar, JM; Tucker, IB; Zuber, RA			Bowls versus playoffs: The impact on football player graduation rates in the National Collegiate Athletic Association	ECONOMICS OF EDUCATION REVIEW												This paper investigates the determinants of football player graduation rates at National Collegiate Athletic Association (NCAA) Division I-A and I-AA levels [National Collegiate Athletic Association (1992) 1991-1992 NCAA Division I Graduation-Rates Report. Overland Park, KS: NCAA]. Particular attention is paid to the relationship between measures of football team success and football player gradu…																			0272-7757					APR	1996	15	2
football	J	Fizel, JL; Bennett, RW				Fizel, JL; Bennett, RW			Telecasts and recruiting in NCAA division I football: The impact of altered property rights	JOURNAL OF SPORT MANAGEMENT												In 1984, the Supreme Court altered the property rights to college football telecasts by granting individual schools the right to negotiate contracts for telecasts, a privilege previously held by the NCAA. This paper provides an empirical analysis of the impact of that decision on recruiting success in college football. The results suggest that the recruiting success of traditional football powers…																			0888-4773	1543-270X				OCT	1996	10	4
football	J	Dobson, SM; Goddard, JA				Dobson, SM; Goddard, JA			The demand for football in the regions of England and Wales	REGIONAL STUDIES												This paper investigates the determinants of the demand for football in the regions of England and Wales. Using annual time series data over a 37-year period, we use a dynamic error correction model to identify economic and football-specific factors which determine attendances in the short run and long nm. The short nm influences on demand are performance, admission price and goal scoring. Perform…																			0034-3404					AUG	1996	30	5
football	J	Baimbridge, M; Cameron, S; Dawson, P				Baimbridge, M; Cameron, S; Dawson, P			Satellite television and the demand for football: A whole new ball game?	SCOTTISH JOURNAL OF POLITICAL ECONOMY												A recent development in the UK television industry has been the emergence of satellite coverage of sporting events. This paper examines the relationship between broadcasting and football, culminating in the 1992 joint BBC and BSkyB contract to televise the English Premier League. A demand function is estimated which extends the familiar model of attendance to incorporate television together with …					Dawson, Peter/GRS-4885-2022; Dawson, Peter/AAD-4695-2020	Dawson, Peter/0000-0001-6140-7662; Baimbridge, Mark/0000-0002-2606-0103													0036-9292	1467-9485				AUG	1996	43	3
football	J	SOLSTAD, D				SOLSTAD, D			THE FOOTBALL REFEREE	EUROPE-REVUE LITTERAIRE MENSUELLE																															0014-2751					JUN-JUL	1996	74	806-07
football	J	Leslie, DL				Leslie, DL			Brown v pro football	VIRGINIA LAW REVIEW																															0042-6601					MAY	1996	82	4
football	J	SOLSTAD, D				SOLSTAD, D			FOOTBALL AND THE AMERICAN DREAM	EUROPE-REVUE LITTERAIRE MENSUELLE																															0014-2751					JUN-JUL	1996	74	806-07
football	J	Lambson, RB; Barhnill, BS; Higgins, RW				Lambson, RB; Barhnill, BS; Higgins, RW			Football cleat design and its effect on anterior cruciate ligament injuries - A three-year prospective study	AMERICAN JOURNAL OF SPORTS MEDICINE												A 3-year prospective study,was initiated to evaluate torsional resistance of modern football cleat designs and the incidence of surgically documented anterior cruciate ligament tears in high school football players wearing different cleat types. We compared four styles of football shoes and evaluated the incidence of anterior cruciate ligament tears among 3119 high school football players during …																			0363-5465	1552-3365				MAR-APR	1996	24	2
football	J	Simmons, R				Simmons, R			The demand for English League Football: A club-level analysis	APPLIED ECONOMICS												A demand equation is estimated for 19 large urban-based English Football League clubs over the period 1962/3 to 1991/2, in order to analyse the economic determinants of club attendances while controlling for football-specific factors. Attendances are measured with and without correction for admission of season-ticket holders. Using an error-correction specification to model attendances, it is sho…																			0003-6846					FEB	1996	28	2
football	J	Greenburg, JC				Greenburg, JC			How football trumped racism at Ole Miss	JOURNAL OF BLACKS IN HIGHER EDUCATION																															1077-3711					WIN	1996		14
football	J	Cantwell, JD; Miller, DV				Cantwell, JD; Miller, DV			Chest pain in a college football player	PHYSICIAN AND SPORTSMEDICINE																															0091-3847					AUG	1996	24	8
football	J	Boyle, R; Haynes, R				Boyle, R; Haynes, R			'The grand old game': Football, media and identity in Scotland	MEDIA CULTURE & SOCIETY																	Haynes, Richard/AAH-6018-2021	Haynes, Richard/0000-0003-1207-1052; Boyle, Raymond/0000-0002-8367-470X													0163-4437					OCT	1996	18	4
football	J	DOYLE, A				DOYLE, A			BRYANT,BEAR + AMERICAN COLLEGIATE FOOTBALL - SYMBOL FOR AN EMBATTLED SOUTH	COLBY QUARTERLY																															1050-5873					MAR	1996	32	1
football	J	Duppe, H; Gardsell, P; Johnell, O; Ornstein, E				Duppe, H; Gardsell, P; Johnell, O; Ornstein, E			Bone mineral density in female junior, senior and former football players	OSTEOPOROSIS INTERNATIONAL												The purpose of this study was to examine the bone mineral densities (BMD) of female junior and senior football (soccer) players with different training regimens and histories, female former football players, and their respective controls. Active junior (age 13-17 years, n = 62) and senior (age 18-28 years, n = 34) players, representing three teams with different levels of performance and training…																			0937-941X	1433-2965					1996	6	6
football	J	RACHMAN, S				RACHMAN, S			IT ISNT EASY BEING GREEN + MICHIGAN-STATE-UNIVERSITY AND ITS FOOTBALL TEAM	SOUTH ATLANTIC QUARTERLY																															0038-2876					SPR	1996	95	2
football	J	Jirousek, CA				Jirousek, CA			Superstars, superheroes and the male body image: The visual implications of football uniforms	JOURNAL OF AMERICAN CULTURE																															0191-1813					SUM	1996	19	2
football	J	ORIARD, M				ORIARD, M			HOME-TEAMS + LOCAL-ROOTEDNESS IN FOOTBALL FROM THE 1920S TO THE DAWN OF THE TV-ERA	SOUTH ATLANTIC QUARTERLY																															0038-2876					SPR	1996	95	2
football	J	Highberger, WF				Highberger, WF			Labor-management relations - The impact of Brown v Pro Football on the future of multiemployer bargaining patterns	EMPLOYEE RELATIONS LAW JOURNAL																															0098-8898					WIN	1996	22	3
football	J	Yilmazlar, T; Kizil, A; Zorluoglu, A; Ozguc, H				Yilmazlar, T; Kizil, A; Zorluoglu, A; Ozguc, H			The value of herniography in football players with obscure groin pain	ACTA CHIRURGICA BELGICA												From January 1985 to May 1994, herniography was performed in 60 football players with groin pain but without clinical signs of hernia. Herniographic examination revealed 62 occult inguinal hernias in 51 cases, nine cases were normal. Fifty of these 51 cases were operated on. Surgery was postponed until the end of the league in one case. There was only one false positive examination. The herniogra…																			0001-5458					JUN	1996	96	3
football	J	BEAUD, S				BEAUD, S			A SENSATIONAL FOOTBALL GOAL FOR BELBEY,OMAR AND A RACIST BULLET FOR MOHAMMED - THE ONGOING BATTLE FOR SOCIAL INTEGRATION OF IMMIGRANTS FROM NORTH-AFRICA	ESPRIT																															0014-0759					JUL	1996		7
football	J	Everett, JJ; Smoll, FL; Smith, RE				Everett, JJ; Smoll, FL; Smith, RE			Perceived effectiveness of football helmet warning labels	INTERNATIONAL JOURNAL OF SPORT PSYCHOLOGY												The relative importance of warning components (signal word, instructions, consequences) was assessed with respect to the perceived effectiveness of the football helmet warning label created by the National Operating Committee on Standards for Athletic Equipment (NOCSAE). We also investigated whether the addition of a hazard statement or a graphic symbol portraying improper helmet use would increa…																			0047-0767					JAN-MAR	1996	27	1
football	J	Grouios, G				Grouios, G			The placebo phenomenon: Its effectiveness and modes of action in effort migraine	MEDICAL SCIENCE RESEARCH												Several alternative explanations have been proposed to explain the mechanisms of placebo action, which has proved effective in a variety of disorders. Here we investigate the affect of placebo medication on effort migraine-a headache that can occur with any type of intense muscular action in sports. Twenty adult male semi-professional football players suffering from effort migraine were studied o…																			0269-8951					JAN	1996	24	1
football	J	Nissen, SJ; Laskowski, ER; Rizzo, TD				Nissen, SJ; Laskowski, ER; Rizzo, TD			Burner syndrome - Recognition and rehabilitation	PHYSICIAN AND SPORTSMEDICINE												Burner syndrome-brachial plexus injury-is common in contact sports, especially on the football field, but not always benign, Our case report describes a 15-year-old football player who suffered burner symptoms that resolved quickly but led to shoulder weakness and neck pain a few days later, Detailed serial clinical examinations are imperative for proper classification of burner injuries, Cervica…																			0091-3847					JUN	1996	24	6
football	J	Torg, JS; Naranja, RJ; Pavlov, H; Galinat, BJ; Warren, R; Stine, RA				Torg, JS; Naranja, RJ; Pavlov, H; Galinat, BJ; Warren, R; Stine, RA			The relationship of developmental narrowing of the cervical spinal canal to reversible and irreversible injury of the cervical spinal cord in football players - An epidemiological study	JOURNAL OF BONE AND JOINT SURGERY-AMERICAN VOLUME												An evaluation of forty-five athletes who had had an episode of transient neurapraxia of the cervical spinal cord revealed a consistent finding of developmental narrowing of the cervical spinal canal. The purpose of the present epidemiological study was to determine the relationship, if any; between a developmentally narrowed cervical canal and reversible and irreversible injury of the cervical co…																			0021-9355	1535-1386				SEP	1996	78A	9
football	J	Blanco, M; Jelambi, I; Perez, G; Gomez, J; Franco, T; Hurtado, N; Velasco, M				Blanco, M; Jelambi, I; Perez, G; Gomez, J; Franco, T; Hurtado, N; Velasco, M			The effect of intravenous metoclopramide on blood pressure in normotensive and hypertensive subjects	INTERNATIONAL JOURNAL OF CLINICAL PHARMACOLOGY AND THERAPEUTICS												In the present study we evaluated the effect of intravenous metoclopramide on blood pressure in normotensive (untrained, football players, runners) and hypertensive subjects. There was a decrease in blood pressure only observed in untrained female subjects and this was greater in hypertensive subjects. In football players and runners the decrease in blood pressure was not statistically significan…																			0946-1965					SEP	1996	34	9
football	J	Goff, B				Goff, B			An assessment of path dependence in collective decisions: Evidence from football polls	APPLIED ECONOMICS												While the topic of path dependence has reappeared in some macroeconomic circles, the existence of path dependence of voting outcomes is still more a matter of speculation than of evidence in spite of its importance to Arrow's Impossibility Theorem. This analysis considers the empirical relevance of path dependence, drawing data from Associated Press college football polls. In major college footba…																			0003-6846					MAR	1996	28	3
football	J	Callaway, GH; OBrien, SJ; Tehrany, AM				Callaway, GH; OBrien, SJ; Tehrany, AM			Chiari I malformation and spinal cord injury: Cause for concern in contact athletes?	MEDICINE AND SCIENCE IN SPORTS AND EXERCISE												We present a case of transient quadriparesis in an 8-yr-old football player with a normal cervical spine canal but Chiari I malformation of the hindbrain. Chiari I consists of herniation of the cerebeller tonsils through the foramen magnum, which reduces space available for the spinal cord. Magnetic resonance imaging (MRI) of the brain or cervical spine can identify asymptomatic Chiari I, whereas…					OBRIEN, STEPHEN/ABD-1346-2020														0195-9131					OCT	1996	28	10
football	J	Wann, DL				Wann, DL			Seasonal changes in spectators' identification and involvement with and evaluations of college basketball and football teams	PSYCHOLOGICAL RECORD												This article reports on two studies investigating seasonal changes in sport spectator identification, involvement, and evaluations. Two sports (basketball and football) and two team histories (successful and unsuccessful) were reviewed. Four variables were examined for their possible influence: season-long (trial) changes, varying degrees of identification, outcome of the previous contest, and lo…																			0033-2933					WIN	1996	46	1
football	J	Fleisig, GS; Escamilla, RF; Andrews, JR; Matsuo, T; Satterwhite, Y; Barrentine, SW				Fleisig, GS; Escamilla, RF; Andrews, JR; Matsuo, T; Satterwhite, Y; Barrentine, SW			Kinematic and kinetic comparison between baseball pitching and football passing	JOURNAL OF APPLIED BIOMECHANICS												Kinematic and kinetic aspects of baseball pitching and football passing were compared. Twenty-six high school and collegiate pitchers and 26 high school and collegiate quarterbacks were analyzed using three-dimensional high-speed motion analysis. Although maximum shoulder external rotation occurred earlier for quarterbacks, maximum angular velocity of pelvis rotation, upper torso rotation, elbow …						Matsuo, Tomoyuki/0000-0002-9356-7406													1065-8483	1543-2688				MAY	1996	12	2
football	J	Hawkins, RD; Fuller, CW				Hawkins, RD; Fuller, CW			Risk assessment in professional football: An examination of accidents and incidents in the 1994 World Cup finals	BRITISH JOURNAL OF SPORTS MEDICINE												Objective-To assess the risks to footballers' health and safety during competitive international matches, with identification of the most common causes of injury. Methods-Videos of 44 of the 52 matches played during the 1994 World Cup finals staged in the USA were analysed. During each match, several relevant variables were recorded, including the number of fouls, injuries, treatments, times of i…						HAWKINS, RICHARD/0000-0002-5339-0394													0306-3674	1473-0480				JUN	1996	30	2
football	J	Semino, E; Masci, M				Semino, E; Masci, M			Politics is football: Metaphor in the discourse of Silvio Berlusconi in Italy	DISCOURSE & SOCIETY												In this paper we examine the use of a set of recurring metaphors in the discourse of Silvio Berlusconi, the media tycoon who became Italy's Prime Minister in 1994. We focus specifically on metaphors drawn from the source domains of football, war and the Bible. Drawing on the cognitive theory of metaphor proposed in Lakoff and Johnson (1980), we consider the possible effects that each metaphorical…						Semino, Elena/0000-0002-3421-2963													0957-9265					APR	1996	7	2
football	J	Palumbo, MA; Hulstyn, MJ; Fadale, PD; OBrien, T; Shall, L				Palumbo, MA; Hulstyn, MJ; Fadale, PD; OBrien, T; Shall, L			The effect of protective football equipment on alignment of the injured cervical spine - Radiographic analysis in a cadaveric model	AMERICAN JOURNAL OF SPORTS MEDICINE												No universally accepted management protocol is available for dealing with the protective equipment worn by a neck-injured football player. The purpose of this cadaveric study was to determine the effects of the helmet and shoulder pads on the alignment of 1) the intact lower cervical spine and 2) the partially destabilized C5-6 motion segment. In Group I cadavers (N = 15), the lower cervical spin…					fadale, paul/R-9147-2019														0363-5465					JUL-AUG	1996	24	4
football	J	Maroon, JC; Bailes, JE				Maroon, JC; Bailes, JE			Athletes with cervical spine injury	SPINE												Athletic injuries to the cervical spine are infrequent, but can present difficulty in both diagnosis and management. We designed a simple classification system consisting of three broad types of injuries to facilitate management decisions. Also included is a discussion of variations among injuries within each type and recommendations regarding the athlete's return to competition.																			0362-2436					OCT 1	1996	21	19
football	J	Deza, M; Shpectorov, S				Deza, M; Shpectorov, S			Recognition of the l(1)-graphs with complexity O(nm), or football in a hypercube	EUROPEAN JOURNAL OF COMBINATORICS					Conference on Discrete Metric Spaces	NOV 18-22, 1994	ZENTRUM INTERDISZIPLINARE FORSCH, BIELEFELD, GERMANY	Zentrum Interdisziplinare Forsch,Sonderforschungsbereich Diskrete Strukturen Math,DIMANET,European Network Discrete Math	ZENTRUM INTERDISZIPLINARE FORSCH			We fill in the details of the algorithm sketched in [6] and determine its complexity. As a part of this main algorithm, we also describe an algorithm which recognizes graphs which are isometric subgraphs of halved cubes. We discuss possible further applications of the same ideas and give a nice example of non-l(1)-graph allowing a highly isometric embedding into a halved cube. (C) 1996 Academic P…						Shpectorov, Sergey/0000-0001-6202-5885													0195-6698					FEB-APR	1996	17	2-3
football	J	Peel, D; Thomas, D				Peel, D; Thomas, D			Attendance demand: An investigation of repeat fixtures	APPLIED ECONOMICS LETTERS												Using fixed betting odds for football match outcomes this paper improves on previous versions of outcome uncertainty models of attendance demand by utilizing data on 'repeat' fixtures between two teams. This provides some control over the variation in match characteristics which influence demand. The analysis of 'repeat' fixtures also enables an improved treatment of the 'core support' element of…																								JUN	1996	3	6
football	J	Brown, RW				Brown, RW			The revenues associated with relaxing admission standards at division I-A colleges	APPLIED ECONOMICS												The pecuniary rewards associated with acquiring premium college athletes induce schools to lower academic standards for incoming players. This study empirically examines the incentive for Division I-A schools, those competing at the highest level of athletics in the USA, to relax admission standards for college football players. Granting admissions to players with lower academic profiles enlarges…																			0003-6846					JUL	1996	28	7
football	J	Petrie, TA; Cogan, KD; VanRaalte, JL; Brewer, BW				Petrie, TA; Cogan, KD; VanRaalte, JL; Brewer, BW			Gender and the evaluation of sport psychology consultants	SPORT PSYCHOLOGIST												An investigation was conducted to examine the possibility of gender bias in the evaluation of sport psychology consultants. AAASP members were sent a packet that included a description of a football player who wanted to work with a sport psychology consultant to improve his consistency, a vita of a fictitious sport psychology consultant, and a rating questionnaire. The packets differed only in re…																			0888-4781					JUN	1996	10	2
football	J	Blevins, FT; Hayes, WM; Warren, RF				Blevins, FT; Hayes, WM; Warren, RF			Rotator cuff injury in contact athletes	AMERICAN JOURNAL OF SPORTS MEDICINE												The causes and incidence of rotator cuff injuries in patients under the age of 40 has not been clearly established. The present study focuses on a group of 10 male contact athletes with rotator cuff injuries related to trauma sustained during football (ages from 24 to 36 years). Symptoms included pain and dysfunction in all 10 patients and a positive shrug sign in 8 of 10. The diagnoses for these…																			0363-5465					MAY-JUN	1996	24	3
football	J	Mackay, GM; Hillis, WS				Mackay, GM; Hillis, WS			Pre-season injuries in Scottish football: A prospective study	SPORTS EXERCISE AND INJURY												Pre-season training is the traditional period, averaging 4-6 weeks, which precedes the start of each competitive season. We prospectively audited sports injuries during the pre-season training period of the Scottish Football League season 1993-1994; 480 players from 27 clubs were assessed. Twenty-four of 27 recruited clubs completed the study. Of 414 registered players, 123 (> 1 in 4) reported si…																			1351-0029					MAY	1996	2	2
football	J	Richard, JR				Richard, JR			Gamekeeper's thumb: Ulnar collateral ligament injury	AMERICAN FAMILY PHYSICIAN												Injury to the ulnar collateral ligament of the thumb, once a common chronic occupational injury occurring in British gamekeepers, is now most frequently an acute sports-related injury in skiers, football players and other athletes. Differentiation of complete versus partial tears of the ligament Is crucial because the treatment for complete tears is surgical. Radiographic evaluation, while import…																			0002-838X					APR	1996	53	5
football	J	Torg, JS; Stilwell, G; Rogers, K				Torg, JS; Stilwell, G; Rogers, K			The effect of ambient temperature on the shoe-surface interface release coefficient	AMERICAN JOURNAL OF SPORTS MEDICINE												Previous studies of the shoe-surface interface correlated foot fixation with cleat length, configuration, and material composition as well as turf type and surface conditions. Our study examined the effect of temperature on the rotational torsion resistance of artificial turf football shoes. Five football shoe models, a flat-soled basketball-style turf shoe, a natural grass soccer-style shoe, and…																			0363-5465					JAN-FEB	1996	24	1
football	J	Heidt, RS; Dormer, SG; Cawley, PW; Scranton, PE; Losse, G; Howard, M				Heidt, RS; Dormer, SG; Cawley, PW; Scranton, PE; Losse, G; Howard, M			Differences in friction and torsional resistance in athletic shoe turf surface interfaces	AMERICAN JOURNAL OF SPORTS MEDICINE												This study evaluated the shoe-surface interaction of 15 football shoes made by 3 manufacturers in both anterior translation and rotation using a specially designed pneumatic testing system. The shoes included traditional cleated football shoes, ''court'' shoes (basketball-style shoes), molded-cleat shoes, and turf shoes. Under an 11.35-kg (25-pound) axial load, all shoes were tested on synthetic …																			0363-5465					NOV-DEC	1996	24	6
football	J	Cattermole, HR; Hardy, JRW; Gregg, PJ				Cattermole, HR; Hardy, JRW; Gregg, PJ			The footballer's fracture	BRITISH JOURNAL OF SPORTS MEDICINE												Objective-To describe the typical tibial diaphyseal fracture (''footballer's fracture'') and to clarify the circumstances and mechanism of the injury. Methods Tn an attempt to obtain a detailed analysis of the types of injury suffered, and thereby highlight areas for prevention, 100 consecutive adult football players with a tibial diaphyseal fracture were studied prospectively. Details of the cir…																			0306-3674					JUN	1996	30	2
football	J	Trafimow, D; Miller, A				Trafimow, D; Miller, A			Predicting and understanding mental practice	JOURNAL OF SOCIAL PSYCHOLOGY												The usefulness of the theory of reasoned action (Fishbein, 1980) for explaining and predicting mental practice was examined. Players on a U.S. college football team were asked, before the beginning of the regular season, about their intentions, attitudes, subjective norms, and beliefs about mental practice. As the regular season progressed, they indicated, for each game, whether they had engaged …																			0022-4545					APR	1996	136	2
football	J	DeBrock, L; Hendricks, W; Koenker, R				DeBrock, L; Hendricks, W; Koenker, R			The economics of persistence - Graduation rates of athletes as labor market choice	JOURNAL OF HUMAN RESOURCES												In this paper we analyze data for each Division I National Collegiate Athletic Association (NCAA) school on academic characteristics, athletic characteristics, and graduation rates. Three groups of athletes are studied: male football players, male basketball players, and female basketball players. We find strong empirical evidence that traditional labor market opportunities unrelated to sports ar…																			0022-166X					SUM	1996	31	3
football	J	Reider, B				Reider, B			Medial collateral ligament injuries in athletes	SPORTS MEDICINE												Medial collateral ligament (MCL) sprains are tension injuries to the medial ligamentous structures of the knee. They are usually the result of an acute blow to the lateral aspect of the knee. The diagnosis can usually be made on the basis of a characteristic clinical examination. The treatment of these injuries has evolved over several years. Current recommended treatment for isolated MCL sprains…																			0112-1642					FEB	1996	21	2
football	J	Ostergard, PRJ				Ostergard, PRJ			A combinatorial proof for the football pool problem for six matches	JOURNAL OF COMBINATORIAL THEORY SERIES A												Consider the set F-3(6) of all 6-tuples x(0)x(1)x(2)x(3)x(4)x(5) with x(i) is an element of {0, 1, 2}. It is known that there is a subset C of F-3(6) with 73 elements such that, for any x is an element of F-3(6), there is a word in C that differs from x in at most one coordinate. We show that there exists such a set C with a clear structure; this structure is used to give a combinatorial proof of…					Östergård, Patric R. J./D-9386-2012														0097-3165					OCT	1996	76	1
football	J	Goldberg, L; Elliot, D; Clarke, GN; MacKinnon, DP; Moe, E; Zoref, L; Green, C; Wolf, SL; Greffrath, E; Miller, DJ; Lapin, A				Goldberg, L; Elliot, D; Clarke, GN; MacKinnon, DP; Moe, E; Zoref, L; Green, C; Wolf, SL; Greffrath, E; Miller, DJ; Lapin, A			Effects of a multidimensional anabolic steroid prevention intervention - The adolescents training and learning to avoid steroids (ATLAS) program	JAMA-JOURNAL OF THE AMERICAN MEDICAL ASSOCIATION												Objective.-To test a team-based, educational intervention designed to reduce adolescent athletes' intent to use anabolic androgenic steroids (AAS). Design.-Randomized prospective trial. Setting.-Thirty-one high school football teams in the Portland, Ore, area. Participants.-Seven hundred two adolescent football players at experimental schools; 804 players at control schools. Intervention.-Seven w…					MacKinnon, David P./D-8727-2013; Wolf, Steve/F-6588-2010	Wolf, Steve/0000-0002-9446-8995; Moe, Esther/0000-0002-9491-9741; MacKinnon, David/0000-0003-0866-6010													0098-7484	1538-3598				NOV 20	1996	276	19
football	J	Smallman, E; Sowa, CJ				Smallman, E; Sowa, CJ			Career maturity levels of male intercollegiate varsity athletes	CAREER DEVELOPMENT QUARTERLY												This study examined the readiness of male intercollegiate varsity athletes to make career-related decisions. The research questions compared students participating in revenue- and nonrevenue-producing sports as well as Caucasian and minority (Black, Asian American, Hispanic American, Native American, and other) student-athletes on eight dimensions of career maturity measured by the Career Develop…																			0889-4019					MAR	1996	44	3
football	J	Simmons, L				Simmons, L			Dilemmas of progressives in government: Playing Solomon in an age of austerity	ECONOMIC DEVELOPMENT QUARTERLY					36th Annual Conference of the Association-of-Collegiate-Schools-of-Planning	NOV 03-06, 1994	TEMPE, AZ	Assoc Collegiate Sch Planning				The problems that face progressive elected officials with respect to economic development involve popular expectations meeting harsh economic realities. Definitions of progressive politics suggest an orientation toward redistributive and equity-oriented policies, as well as the involvement of popular movements in shaping the local agenda. The experiences of Hartford, Connecticut, between 1991 and…																			0891-2424					MAY	1996	10	2
football	J	Caudill, SB; Mixon, FG				Caudill, SB; Mixon, FG			Winning and ticket allotments in college football	SOCIAL SCIENCE JOURNAL												This study focuses on a unique type of political and economic ''contest'' among various constituents in the state of Alabama. We examine the political and economic battle between Auburn University supporters and their athletic arch-rival, the University of Alabama. We provide a simple statistical analysis that supports the traditional view of ''the home field advantage'' in athletic contests by a…																			0362-3319						1996	33	4
football	J	Vogler, JB; Butler, DR				Vogler, JB; Butler, DR			Pedestrian- and bicycle-induced path erosion on a university campus	PHYSICAL GEOGRAPHY												Soil denudation studies in urban environments are infrequent in the geomorphic literature. Here we describe the amount of soil erosion associated with pedestrian and bicycle pathways on an American university campus. The amount of soil denudation from thirty pedestrian/bicycle paths on the campus of the University of North Carolina was determined by morphometric measurements. Volumes denuded rang…																			0272-3646					SEP-OCT	1996	17	5
football	J	Goodwin, BK; Corral, LR				Goodwin, BK; Corral, LR			Bettor handicapping and market efficiency in greyhound parimutuel gambling	APPLIED ECONOMICS												This paper evaluates the speculative efficiency of the parimutuel gambling market for greyhound racing. The efficiency tests consider the informational content of better handicapping data as well as the forecasts of professional handicappers and the aggregate market. Previous studies have failed to consider the wide range of performance data that are available for better handicapping activities. …																			0003-6846	1466-4283				SEP	1996	28	9
football	J	Buzzard, BM				Buzzard, BM			Sports and hemophilia - Antagonist or protagonist	CLINICAL ORTHOPAEDICS AND RELATED RESEARCH												Until recent years the life for the person with hemophilia was dictated by the severity and frequency of bleeding episodes, Those with hemophilia tended to be overprotected and not allowed to participate in sporting activities normal to their peer group, The past 2 decades has seen a dramatic change in attitudes, mainly due to the introduction of factor replacement, home therapy, and comprehensiv…																			0009-921X					JUL	1996		328
football	J	Rossi, R; Gambelunghe, C; Flaviani, M; Rufini, S				Rossi, R; Gambelunghe, C; Flaviani, M; Rufini, S			Doping and adolescence.	MEDICINA DELLO SPORT					International Sport Medicine Congress	SEP 26-28, 1996	RIMINI, ITALY					The use of doping agents in the last years has reached epidemic proportions involving not only elite athletes but also recreational athletes. It's sure that in American and European high schools between 3 and 12% of male and approximately 1% of female used anabolic steroids. Football players report the highest use while track and field athletes use them least. Nonmedical use of these drugs is in …						GAMBELUNGHE, Cristiana/0000-0003-2045-9145													0025-7826					DEC	1996	49	4
football	J	McLennan, J; Omodei, MM				McLennan, J; Omodei, MM			The role of prepriming in recognition-primed decisionmaking	PERCEPTUAL AND MOTOR SKILLS												Klein's (1989a) Recognition-primed Decision model proposes that the experienced decisionmaker, on encountering an incident requiring complex time-pressured decisions, first categorizes the situation as a Variant of a familiar type of problem and subsequently simulates mentally the likely consequences of acting on the basis of the categorization. Drawing on data obtained in two studies, the first …																			0031-5125					JUN	1996	82	3
football	J	Zeederberg, C; Leach, L; Lambert, EV; Noakes, TD; Dennis, SC; Hawley, JA				Zeederberg, C; Leach, L; Lambert, EV; Noakes, TD; Dennis, SC; Hawley, JA			The effect of carbohydrate ingestion on the motor skill proficiency of soccer players	INTERNATIONAL JOURNAL OF SPORT NUTRITION												This study examined the effects of ingesting a glucose-polymer (GP) solution on the motor skill proficiencies of association football (soccer) players from two teams playing during two matches in a cool environment. Fifteen minutes before each match and at halftime, players from both teams ingested 5 ml/kg of either placebo or a 6.9% GP solution. GP ingestion did not improve tackling, heading, dr…					Noakes, Timothy D./E-7253-2011; Lambert, Estelle/ABF-1268-2020; Hawley, John A/U-3814-2018; Leach, Lloyd/L-3574-2019; Noakes, Tim/AAD-3162-2020	Noakes, Timothy D./0000-0001-7244-2375; Lambert, Estelle/0000-0003-4315-9153; Hawley, John A/0000-0002-0886-9881; Leach, Lloyd/0000-0002-5861-289X; Noakes, Tim/0000-0001-7244-2375													1050-1606					DEC	1996	6	4
football	J	Baade, RA; Sundberg, JO				Baade, RA; Sundberg, JO			Fourth down and gold to go? Assessing the link between athletics and alumni giving	SOCIAL SCIENCE QUARTERLY												Objective. Much research has been done on the potential impact of collegiate sports success on alumni giving. This paper looks at the impact of successful football and men's basketball programs in the context of a comprehensive model of alumni giving, considering not only sports success but other student and institutional characteristics that may affect giving totals. Methods. Data from a variety…																			0038-4941					DEC	1996	77	4
football	J	Muschik, M; Hahnel, H; Robinson, PN; Perka, C; Muschik, C				Muschik, M; Hahnel, H; Robinson, PN; Perka, C; Muschik, C			Competitive sports and the progression of spondylolisthesis	JOURNAL OF PEDIATRIC ORTHOPAEDICS												To consider the effects of several years of competitive sports training on children and adolescents with spondylolisthesis, we carried out a retrospective radiologic and clinical study of 86 young athletes with spondylolysis or spondylolisthesis (24 girls and 62 boys between the ages of 6 and 20 years). The mean degree of displacement was 10.1% at the beginning of the observation. The radiologic …						Perka, Carsten/0000-0002-0993-581X; Robinson, Peter/0000-0002-0736-9199													0271-6798	1539-2570				MAY-JUN	1996	16	3
football	J	Howard, G				Howard, G			Tobacco and the law: The state of the art	BRITISH MEDICAL BULLETIN												Litigation has become a major weapon in the conflict between those who seek to control tobacco and the tobacco industry. Apart from the cases arising from the high proportion of fires caused by cigarettes (including, in the UK, the disastrous fire at the Bradford Football stadium and the fire at Kings Cross railway station, both of which were caused by discarded cigarette butts), in the last few …																			0007-1420					JAN	1996	52	1
football	J	Maffulli, N; Chan, KM; Miao, M; Fu, FH; Kurosaka, M				Maffulli, N; Chan, KM; Miao, M; Fu, FH; Kurosaka, M			Athletic knee injuries - Similarities and differences between Asian and Western experience	CLINICAL ORTHOPAEDICS AND RELATED RESEARCH												The pattern and prevalence of knee injuries among athletes are different in Asia, Europe, and North America because of factors such as the different sporting cultures of the regions and the type of favorite sports. Sampling and data bias and the variable levels of diffusion of sports in the different parts of the world also are responsible for the variation. In this review, the knee emerges as th…					Maffulli, Nicola/A-1839-2014	Maffulli, Nicola/0000-0002-5327-3702													0009-921X	1528-1132				FEB	1996		323
football	J	Nevill, AM; Newell, SM; Gale, S				Nevill, AM; Newell, SM; Gale, S			Factors associated with home advantage in English and Scottish soccer matches	JOURNAL OF SPORTS SCIENCES												Using the results from the end-of-season (1992-93) league tables, overall home advantage was confirmed in the eight major divisions of the English and Scottish football leagues. The degree of home advantage was found to vary significantly across the divisions. Furthermore, these divisional differences in home advantage were found to be significantly associated with the mean attendance of each div…					Nevill, Alan/Q-1010-2019	Nevill, Alan/0000-0003-0506-3652													0264-0414					APR	1996	14	2
football	J	Macciocchi, SN; Barth, JT; Alves, W; Rimel, RW; Jane, JA				Macciocchi, SN; Barth, JT; Alves, W; Rimel, RW; Jane, JA			Neuropsychological functioning and recovery after mild head injury in collegiate athletes	NEUROSURGERY												OBJECTIVE: This study prospectively examined neuropsychological functioning in 2300 collegiate football players from 10 National Collegiate Athletic Association Division A universities. The study was designed to determine the presence and duration of neuropsychological symptoms after mild head injury. METHODS: A nonequivalent repeated measures control group design was used to compare the neuropsy…																			0148-396X					SEP	1996	39	3
football	J	Wilk, KE; Andrews, JR; Clancy, WG				Wilk, KE; Andrews, JR; Clancy, WG			Nonoperative and postoperative rehabilitation of the collateral ligaments of the knee	OPERATIVE TECHNIQUES IN SPORTS MEDICINE												Injuries of the knee joint are the most common problem seen by the sports medicine clinician. The medial collateral ligament (MCL) and medial capsular structures are frequently the site of many injuries in sports. Conversely, injuries to the lateral and posterolateral capsular structures are less common than those of the medial capsule, but can produce significant functional limitations and dysfu…																			1060-1872	1557-9794				JUL	1996	4	3
football	J	Gaertner, SL; Dovidio, JF; Bachman, BA				Gaertner, SL; Dovidio, JF; Bachman, BA			Revisiting the contact hypothesis: The induction of a common ingroup identity	INTERNATIONAL JOURNAL OF INTERCULTURAL RELATIONS					2nd International Congress on Prejudice, Discrimination and Conflict	JUL 04-07, 1994	JERUSALEM, ISRAEL					This paper reviews evidence pertaining to the Common Ingroup Identity Model for reducing intergroup bias. This model proposes that intergroup bias and conflict can be reduced by factors that transform members cognitive representations of the memberships from two groups to one more inclusive social entity. Theoretically, a common ingroup identity extends or redirects the cognitive and motivational…						Dovidio, John/0000-0002-6110-8344													0147-1767					SUM-FAL	1996	20	3-4
football	J	Jordan, SE; Green, GA; Galanty, HL; Mandelbaum, BR; Jabour, BA				Jordan, SE; Green, GA; Galanty, HL; Mandelbaum, BR; Jabour, BA			Acute and chronic brain injury in United States National Team soccer players	AMERICAN JOURNAL OF SPORTS MEDICINE												We designed a study to determine whether chronic encephalopathy occurs in elite, active soccer players resulting from repetitive heading of the soccer ball. Studies have suggested that the cumulative effects of heading a ball can cause a chronic brain syndrome similar to dementia pugilistica, which is seen in professional boxers. Twenty of 25 members of the U.S. Men's National Soccer Team trainin…																			0363-5465					MAR-APR	1996	24	2
football	J	Huston, LJ; Wojtys, EM				Huston, LJ; Wojtys, EM			Neuromuscular performance characteristics in elite female athletes	AMERICAN JOURNAL OF SPORTS MEDICINE												The purpose of this research was to identify possible predisposing neuromuscular factors for knee injuries, particularly anterior cruciate ligament tears in female athletes by investigating anterior knee laxity, lower extremity muscle strength, endurance, muscle reaction time, and muscle recruitment order in response to anterior tibial translation. We recruited four subject groups: elite female (…						Huston, Laura/0000-0002-9901-7165													0363-5465					JUL-AUG	1996	24	4
football	J	Patterson, PE; Eason, J				Patterson, PE; Eason, J			The effects of prophylactic brace construction materials on the reactive responses of the MCL during repetitive impacts	JOURNAL OF ATHLETIC TRAINING												Objective: The purpose of the present study was to investigate the effect of different construction materials on the ability of a prophylactic brace to reduce the stresses sustained by a surrogate medial collateral ligament (MCL) under low-energy repetitive impact conditions. Design and setting: A surrogate leg was fixed at both the hip and foot with the knee in full extension. A prophylactic bra…					Patterson, Patrick/B-3293-2008	Patterson, Patrick/0000-0003-0065-1359													1062-6050					OCT-DEC	1996	31	4
football	J	Goldberg, L; Elliot, DL; Clarke, GN; MacKinnon, DP; Zoref, L; Moe, E; Green, C; Wolf, SL				Goldberg, L; Elliot, DL; Clarke, GN; MacKinnon, DP; Zoref, L; Moe, E; Green, C; Wolf, SL			The Adolescents Training and Learning to Avoid Steroids (ATLAS) prevention program - Background and results of a model intervention	ARCHIVES OF PEDIATRICS & ADOLESCENT MEDICINE												Objective: To develop and test a school-based intervention to prevent anabolic Design: Nonrandom controlled trial. Setting: Two urban high schools. Participants: Fifty-six adolescent football players at the experimental school and 24 players at the control school. Intervention: Eight weekly, 1-hour classroom sessions delivered by the coach and adolescent team leaders, and eight weight-room sessio…					MacKinnon, David P./D-8727-2013	MacKinnon, David/0000-0003-0866-6010; Moe, Esther/0000-0002-9491-9741													1072-4710	1538-3628				JUL	1996	150	7
football	J	Mills, BD; French, LM				Mills, BD; French, LM			Assertive behavior and jersey color in the national hockey and football leagues: The black uniform myth and reality	JOURNAL OF HUMAN MOVEMENT STUDIES												There is a myth synonamous with the color black in the world of contact sports which states that the wearing of black jerseys promotes exagerated physical stature and provides athletes with an assertive disposition. With this association in mind, the purpose of this research was to examine the psychological and sociological myth of the black jersey and presented new research in the sport of ice h…																			0306-7297						1996	31	2
football	J	McNair, PJ; Stanley, SN; Strauss, GR				McNair, PJ; Stanley, SN; Strauss, GR			Knee bracing: Effects on proprioception	ARCHIVES OF PHYSICAL MEDICINE AND REHABILITATION												Objective: To examine the effects of a knee sleeve type brace on the proprioceptive ability of subjects with normal knees during a dynamic tracking task. Design: A 2 x 2 Latin square cross over design; in each Latin square, subjects were matched for age and gender. Setting: An institution focused on clinical education. Participants: Twenty subjects with no musculoskeletal or neurological conditio…																			0003-9993					MAR	1996	77	3
football	J	Bruckner, P; Bradshaw, C; Khan, KM; White, S; Crossley, K				Bruckner, P; Bradshaw, C; Khan, KM; White, S; Crossley, K			Stress fractures: A review of 180 cases	CLINICAL JOURNAL OF SPORT MEDICINE												Objective: To review the cases of stress fracture seen over a 2-year period at a sports medicine clinic. Design: One hundred and eighty cases diagnosed as stress fractures on the basis of clinical picture and radiological evidence were reviewed. The following features of each stress fracture were noted: age, sex, site, sport/activity. Setting: A sports medicine centre in Melbourne, Australia. Pat…					Crossley, Kay M/G-4436-2010	Crossley, Kay/0000-0001-5892-129X													1050-642X					APR	1996	6	2
football	J	Moustaki, I				Moustaki, I			A latent trait and a latent class model for mixed observed variables	BRITISH JOURNAL OF MATHEMATICAL & STATISTICAL PSYCHOLOGY												Latent variable models are widely used in social sciences in which interest is centred on entities such as attitudes, beliefs or abilities for which there exist no direct measuring instruments. Latent modelling tries to extract these entities, here described as latent (unobserved) variables, from measurements on related manifest (observed) variables. Methodology already exists for fitting a laten…																			0007-1102					NOV	1996	49
football	J	Feinstein, RA; LaRussa, J; WangDohlman, A; Bartolucci, AA				Feinstein, RA; LaRussa, J; WangDohlman, A; Bartolucci, AA			Screening adolescent athletes for exercise-induced asthma	CLINICAL JOURNAL OF SPORT MEDICINE												Objective: To pilot test an exercise-induced asthma (EIA) screening program using a submaximal step-test and pulmonary function test (PFT) to identify athletes with EIA and to determine if a physical examination or self-reported history could be used to predict the existence of EIA. Design: Screening and diagnostic testing using a convenience sample. Setting: Birmingham, Alabama, during athletic …																			1050-642X					APR	1996	6	2
football	J	Adler, G				Adler, G			When a new manager stumbles, who's at fault?	HARVARD BUSINESS REVIEW												Rafferty Goldstone, the protagonist of this HER case study, was one of Bulwark Securities' hottest sales reps, but he dreamed of management. So he was elated when he was chosen to fill a manager's slot that had opened up on the East Coast. Now, six months later, he's in deep trouble and doesn't know where to turn for help. But who's responsible for Goldstone's floundering? And can anything be don…																			0017-8012					MAR-APR	1996	74	2
football	J	Maron, BJ; Shirani, J; Poliac, LC; Mathenge, R; Roberts, WC; Mueller, FO				Maron, BJ; Shirani, J; Poliac, LC; Mathenge, R; Roberts, WC; Mueller, FO			Sudden death in young competitive athletes - Clinical, demographic, and pathological profiles	JAMA-JOURNAL OF THE AMERICAN MEDICAL ASSOCIATION												Objective.-To develop clinical, demographic, and pathological profiles of young competitive athletes who died suddenly, Design.-Systematic evaluation of clinical information and circumstances associated with sudden deaths; interviews with family members, witnesses, and coaches; and analyses of postmortem anatomic, microscopic, and toxicologic data. Participants and Setting.-A total of 158 sudden …																			0098-7484	1538-3598				JUL 17	1996	276	3
football	J	Loewenstein, B				Loewenstein, B			Animal symbolicum?	FILOSOFICKY CASOPIS												This article considers the ever-present nature of symbols in the human world and their specific nature in comparison with discursive signs, considering the ''use and harm (good and bad) of symbolic orientations'' in secular society. Symbols are dramatised images which contain deeply rooted inherited experience and recall forgotten practices for certain situations, reinforce the system of faith an…																			0015-1831						1996	44	4
football	J	Barlow, JB				Barlow, JB			Cardiologic aspects of aortic valve surgery who? When? What?	ISRAEL JOURNAL OF MEDICAL SCIENCES					9th Annual Meeting of the Mediterranean-Association-of-Cardiology-and-Cardiac-Surgery	OCT 20-23, 1996	TEL AVIV, ISRAEL	Mediterranean Assoc Cardiol & Cardiac Surg				The title invites a discussion of a patient (age, lesion, physical condition, compliance, and other organ pathology) with aortic valve disease in the context of proposed surgical management. It further seeks clarification on the timing of such surgical contribution and on which operation is optimal. Without reviewing al: the vast and somewhat conflicting literature, these aspects are addressed by…																			0021-2180					OCT	1996	32	10
soccer	J	Kovac, T				Kovac, T			On the profile of young soccer talents: A preliminary study	STUDIA PSYCHOLOGICA												59 students - soccer players (14-17 years of age) from a Private Secondary School for soccer in a small Slovak city participated in a research focused on creativity, coping with stress at school and soccer efficiency. The data were processed by factor analysis which titrated two factors: Factor of creativity and factor of barrier memory. The loading of both is analyzed in the text in more detail.																			0039-3320						1996	38	1-2
soccer	J	Putukian, M; Knowles, WK; Swere, S; Castle, NG				Putukian, M; Knowles, WK; Swere, S; Castle, NG			Injuries in indoor soccer - The Lake Placid Dawn to Dark Soccer Tournament	AMERICAN JOURNAL OF SPORTS MEDICINE												We conducted a prospective study of soccer injuries during the Soccer America Dawn to Dark Indoor Soccer Tournament, which was organized by the Lake Placid Soccer Center, Lake Placid; New York, 1993. Eight hundred twenty-four players competed in open men's, open women's, over-30 men's, and mixed divisions. The overall rate of injury per 100 player hours was 4.44, with a rate of 5.79 in the open m…																			0363-5465					MAY-JUN	1996	24	3
soccer	J	Mata, SG; Grande, MM; Ovejero, AH				Mata, SG; Grande, MM; Ovejero, AH			Transverse stress fracture of the patella: A case report	CLINICAL JOURNAL OF SPORT MEDICINE												Purpose: A high index of suspicion is necessary to make the diagnosis of stress fractures in athletes. This is a case report of a soccer player who sustained a transverse stress fracture of the patella. Case Summary: The soccer player experienced mild discomfort to the patella for 1 month. He then developed severe pain after a twisting motion while playing soccer. Radiological examination showed …																			1050-642X	1536-3724				OCT	1996	6	4
soccer	J	RicoSanz, J; Frontera, WR; Rivera, MA; RiveraBrown, A; Mole, PA; Meredith, CN				RicoSanz, J; Frontera, WR; Rivera, MA; RiveraBrown, A; Mole, PA; Meredith, CN			Effects of hyperhydration on total body water, temperature regulation and performance of elite young soccer players in a warm climate	INTERNATIONAL JOURNAL OF SPORTS MEDICINE												The purpose of this study was to test the effect of increased fluid intake on temperature regulation and performance in elite soccer players. Eight players of the Puerto Rico National Team were studied under field conditions at a Wet Bulb Globe Temperature (WBGT) heat stress index of 25.3 +/- 0.5 degrees C. They were young (17.0 +/- 0.6 yr) and well aerobically conditioned, as shown by their maxi…					Rivera, Miguel A./B-1065-2018	Rivera, Miguel A./0000-0001-7244-8494													0172-4622					FEB	1996	17	2
soccer	J	Arnason, A; Gudmundsson, A; Dahl, HA; Johannsson, E				Arnason, A; Gudmundsson, A; Dahl, HA; Johannsson, E			Soccer injuries in Iceland	SCANDINAVIAN JOURNAL OF MEDICINE & SCIENCE IN SPORTS												We investigated the frequency, cause and location of injuries in Icelandic elite soccer in 1991. The incidence of injuries for the individual player was 34.8+/-5.7 per 1000 game-hours and 5.9+/-1.1 per 1000 practice-hours. The most common types of injuries were muscle strains (29%), ligament sprains (22%), contusions (20%), and other injuries (29%). The frequency of reinjury was markedly high, wh…						Arnason, Arni/0000-0003-1007-4719													0905-7188	1600-0838				FEB	1996	6	1
soccer	J	PUCHEU, R				PUCHEU, R			THE EUROPEAN SOCCER CUP	ESPRIT																															0014-0759					AUG-SEP	1996		8-9
soccer	J	Inklaar, H; Bol, E; Schmikli, SL; Mosterd, WL				Inklaar, H; Bol, E; Schmikli, SL; Mosterd, WL			Injuries in male soccer players: Team risk analysis	INTERNATIONAL JOURNAL OF SPORTS MEDICINE												Selection may be responsible for different characteristics of subgroups (teams) of soccer players resulting in different risks of injury and different injury patterns. in the present study injury rates of teams were analysed with respect to the factors age and level of play. In two Dutch non-professional soccer clubs 477 male players, active in teams of different age groups and at different level…																			0172-4622					APR	1996	17	3
soccer	J	Bromberger, C				Bromberger, C			Do you like soccer?	QUEENS QUARTERLY																															0033-6041					FAL	1996	103	3
soccer	J	MARSHIK, M				MARSHIK, M			PLAYING SOCCER IN VIENNA UNDER NATIONAL-SOCIALISM	OSTERREICHISCHE ZEITSCHRIFT FUR VOLKSKUNDE																															0029-9669						1996	99	2
soccer	J	Albin, M; Benton, SL; Khramtsova, I				Albin, M; Benton, SL; Khramtsova, I			Individual differences in interest and narrative writing	CONTEMPORARY EDUCATIONAL PSYCHOLOGY												Two hundred twenty-four undergraduate students wrote about one-half of an inning of a baseball game and about one-half of a soccer game, counterbalanced, for 20 min each. Students then completed two six-item interest inventories-one each on the topics of baseball and soccer-and tests of baseball knowledge and soccer knowledge. Hierarchical regression analyses revealed that individual interest in …																			0361-476X					OCT	1996	21	4
soccer	J	Luthje, P; Nurmi, I; Kataja, M; Belt, E; Helenius, P; Kaukonen, JP; Kiviluoto, H; Kokko, E; Lehtipuu, TP; Lehtonen, A; Liukkonen, T; Myllyniemi, J; Rasilainen, P; Tolvanen, E; Virtanen, H; Wallden, M				Luthje, P; Nurmi, I; Kataja, M; Belt, E; Helenius, P; Kaukonen, JP; Kiviluoto, H; Kokko, E; Lehtipuu, TP; Lehtonen, A; Liukkonen, T; Myllyniemi, J; Rasilainen, P; Tolvanen, E; Virtanen, H; Wallden, M			Epidemiology and traumatology of injuries in elite soccer: A prospective study in Finland	SCANDINAVIAN JOURNAL OF MEDICINE & SCIENCE IN SPORTS												A prospective study of male soccer injuries among 12 teams playing at the highest competition level was carried out in Finland in 1993. Overall, two out of three players were injured during the whole season. The injury incidence per 1000 playing hours among injured players and all players during games was higher than during practice, 14.2 vs. 11.3 and 2.3 vs. 1.8, respectively. The lower extremit…																			0905-7188	1600-0838				JUN	1996	6	3
soccer	J	Alfredson, H; Nordstrom, P; Lorentzon, R				Alfredson, H; Nordstrom, P; Lorentzon, R			Total and regional bone mass in female soccer players	CALCIFIED TISSUE INTERNATIONAL												This cross-sectional study investigated bone mass in female athletes participating in an impact-loading sport (soccer), and evaluated whether any changes in bone mass could be related to the type of weight-bearing loading and muscle strength. The group of soccer players consisted of 16 second-division female players (age 20.9 +/- 2.2 years) training for about 6 hours/week. The reference group con…					Nordström, Peter/F-2466-2010	Nordstrom, Peter/0000-0003-2924-508X													0171-967X	1432-0827				DEC	1996	59	6
soccer	J	Scholzova, A; Stulrajter, V; Zrubak, A; Sleboda, M				Scholzova, A; Stulrajter, V; Zrubak, A; Sleboda, M			Middle altitude sport camp in the training of top level soccer players	HOMEOSTASIS IN HEALTH AND DISEASE					31st Conference on Higher Nervous Functions	SEP, 1995	PRAGUE, CZECH REPUBLIC																								0960-7560					DEC	1996	37	5
soccer	J	Hildebrand, A; Hilgers, U; Blume, R; Wiechoczek, D				Hildebrand, A; Hilgers, U; Blume, R; Wiechoczek, D			Playing with the soccer ball - An experimental introduction to fullerene chemistry	JOURNAL OF CHEMICAL EDUCATION																															0021-9584	1938-1328				NOV	1996	73	11
soccer	J	Lane, NE				Lane, NE			Physical activity at leisure and risk of osteoarthritis	ANNALS OF THE RHEUMATIC DISEASES					Workshop on the Epidemiology of Osteoarthritis in the Peripheral Joints	FEB 08-10, 1996	ORENAS, SWEDEN	EURAR Standing Comm Epidemiol																							0003-4967	1468-2060				SEP	1996	55	9
soccer	J	KaciubaUscilko, H; Nazar, K; Chmura, J; Krysztofiak, H; Ziemba, AW; Konarska, M				KaciubaUscilko, H; Nazar, K; Chmura, J; Krysztofiak, H; Ziemba, AW; Konarska, M			Effect of high ambient temperature on psychomotor performance and plasma catecholamines during graded exercise in soccer players	JOURNAL OF SPORTS SCIENCES					International Conference on Dehydration, Rehydration and Exercise in the Heat	NOV 01-05, 1995	NOTTINGHAM, ENGLAND										Krysztofiak, Hubert/L-8083-2019	Krysztofiak, Hubert/0000-0003-4567-1433													0264-0414					AUG	1996	14	4
soccer	J	Gomez, JE; Neufeld, MD; Cosby, BK				Gomez, JE; Neufeld, MD; Cosby, BK			Ability of middle-school soccer players to localize overuse leg pain correctly using a graphic self-report form.	PERCEPTUAL AND MOTOR SKILLS												This study was conducted to assess the probability of success with which middle-school-age soccer players could correctly localize lower leg pain to sites of common overuse injuries, using a graphic self-report instrument. Subjects included 98 middle-school soccer players, ages 12 to 15 years. Players' self-reports of leg pain were compared with the results of a blind physical examination. Player…																			0031-5125					FEB	1996	82	1
soccer	J	SPINNEN, B				SPINNEN, B			GENRE INSTEAD OF CHAOS - TRIVIALIZATION OF PUBLIC LIFE ON THE EXAMPLE OF SOCCER, THE SPD AND POLITICAL-CORRECTNESS	NEUE RUNDSCHAU																															0028-3347						1996	107	2
soccer	J	Fuso, L; DiCosmo, V; Nardecchia, B; Sammarro, S; Pagliari, G; Pistelli, R				Fuso, L; DiCosmo, V; Nardecchia, B; Sammarro, S; Pagliari, G; Pistelli, R			Maximal inspiratory pressure in elite soccer players	JOURNAL OF SPORTS MEDICINE AND PHYSICAL FITNESS												The respiratory muscle strength of elite athletes has been assessed only for some competitive sports and different conclusions have been reported, The aim of this study was to evaluate the inspiratory muscle strength in a group of professional soccer players in comparison with a group of sedentary subjects. Maximal Inspiratory Pressure (PImax) was measured both at Functional Residual Capacity (FR…																			0022-4707					MAR	1996	36	1
soccer	J	McMorris, T; Graydon, J				McMorris, T; Graydon, J			The effect of exercise on the decision-making performance of experienced and inexperienced soccer players	RESEARCH QUARTERLY FOR EXERCISE AND SPORT																		McMorris, Terence/0000-0002-1615-2565													0270-1367					MAR	1996	67	1
soccer	J	Kugler, J; Reintjes, F; Tewes, V; Schedlowski, M				Kugler, J; Reintjes, F; Tewes, V; Schedlowski, M			Competition stress in soccer coaches increases salivary. Immunoglobin A and salivary cortisol concentrations	JOURNAL OF SPORTS MEDICINE AND PHYSICAL FITNESS												The effect of acute psychological stress on salivary immunoglobulin A (sIgA) and salivary cortisol concentrations was studied in professional soccer coaches (n=17) before, during, and after a match of their team, Saliva samples were collected at five time points (2 hours before the match, at the beginning of the match, during half time break, at the end of the match and one hour after the match) …																			0022-4707					JUN	1996	36	2
soccer	J	Tsaousidis, N; Zatsiorsky, V				Tsaousidis, N; Zatsiorsky, V			Two types of ball-effector interaction and their relative contribution to soccer kicking	HUMAN MOVEMENT SCIENCE												The study attempts a closer examination of the ball-foot interaction at the instant of soccer kicking using high speed videotaping. This allows a detailed biomechanical analysis of the collision. A central question is whether the ball-foot interaction can be modeled as an elastic impact, or as a mixture of 'impact-like' and 'throwing-like' patterns. The findings prove that the theory of conservat…																			0167-9457	1872-7646				DEC	1996	15	6
soccer	J	Hanin, Y; Syrja, P				Hanin, Y; Syrja, P			Predicted, actual, and recalled affect in Olympic-level soccer players: Idiographic assessments on individualized scales	JOURNAL OF SPORT & EXERCISE PSYCHOLOGY																															0895-2779	1543-2904				SEP	1996	18	3
soccer	J	Sewell, DF; Edmondson, AM				Sewell, DF; Edmondson, AM			Relationships between field position and pre-match competitive state anxiety in soccer and field hockey	INTERNATIONAL JOURNAL OF SPORT PSYCHOLOGY												This study examined relationships between pre-competitive state anxiety and field position in a sample of 121 soccer and field hockey players. Pre-game state anxiety was measured by use of the Competitive State Anxiety Inventory-2 (Martens, Vealey & Burton, 1990) 30 minutes before the start of a university level game. Analysis of the data revealed that goalkeepers had significantly higher levels …																			0047-0767					APR-JUN	1996	27	2
soccer	J	Rudolph, DL; Kim, JG				Rudolph, DL; Kim, JG			Mood responses to recreational sport and exercise in a Korean sample	JOURNAL OF SOCIAL BEHAVIOR AND PERSONALITY												It is well documented that aerobic exercise produces mood benefits. However, research examining the potential mood benefits of competitive sport at the recreational level is lacking (Berger, 1994). Therefore, the primary purpose of the present study was to compare the mood responses of four activity groups; (1) aerobic dance, (2) soccer, (3) tennis, and (4) bowling. A second purpose was to examin…																			0886-1641					DEC	1996	11	4
soccer	J	Hsu, HF; Shapley, JR				Hsu, HF; Shapley, JR			Ru-3(CO)(9)(mu(3)-eta(2),eta(2),eta(2)-C-60): A cluster face-capping, arene-like complex of C-60	JOURNAL OF THE AMERICAN CHEMICAL SOCIETY																															0002-7863					SEP 25	1996	118	38
soccer	J	McMorris, T; Graydon, J				McMorris, T; Graydon, J			Effect of exercise on soccer decision-making tasks of differing complexities	JOURNAL OF HUMAN MOVEMENT STUDIES												Two experiments were carried out to examine the effect of moderate and maximal exercise on decision-making performance of college soccer players. In the first experiment decision-making performance on a simple test was compared with that on a complex task. Subjects (N = 10) were tested at rest and while cycling on a cycle ergometer at 70% and 100% of their maximum power output. Accuracy and speed…						McMorris, Terence/0000-0002-1615-2565													0306-7297						1996	30	4
soccer	J	Altman, R; Brandt, K; Hochberg, M; MOskowitz, R; Bellamy, N; Bloch, DA; Buckwalter, J; Dougados, M; Ehrlich, G; Lequesne, M; Lohmander, S; Murphy, WA; RosarioJansen, T; Schwartz, B; Trippel, S				Altman, R; Brandt, K; Hochberg, M; MOskowitz, R; Bellamy, N; Bloch, DA; Buckwalter, J; Dougados, M; Ehrlich, G; Lequesne, M; Lohmander, S; Murphy, WA; RosarioJansen, T; Schwartz, B; Trippel, S			Design and conduct of clinical trials in patients with osteoarthritis: Recommendations from a task force of the Osteoarthritis Research Society - Results from a workshop	OSTEOARTHRITIS AND CARTILAGE																	Lohmander, Stefan/AAL-8314-2021; Bellamy, Nicholas/G-3631-2010; Lohmander, Stefan/I-8326-2012	Lohmander, Stefan/0000-0002-5424-9448;													1063-4584	1522-9653				DEC	1996	4	4
soccer	J	Ytterstad, B				Ytterstad, B			The Harstad injury prevention study: The epidemiology of sports injuries. An 8 year study	BRITISH JOURNAL OF SPORTS MEDICINE												Objective-To describe the epidemiology of sports injuries occurring in a community during 8 years and to evaluate the outcome of an intervention implemented against injuries occurring in downhill skiing. Methods-Hospital treated sports injuries occurring in Harstad, Norway (population 22 600) were recorded prospectively during an 8 year period. A prevention programme targeting downhill skiing inj…																			0306-3674					MAR	1996	30	1
soccer	J	McMorris, T; Colenso, S				McMorris, T; Colenso, S			Anticipation of professional soccer goalkeepers when facing right- and left-footed penalty kicks	PERCEPTUAL AND MOTOR SKILLS												The purpose of this study was to examine the anticipation of professional soccer goalkeepers when facing right- and left-footed penalty kicks. Subjects were shown a videotape of 10 right-footed and 10 left-footed penalty kicks. A standard temporal occlusion paradigm was used, with each penalty being presented at 3 occlusion points, 2 frames before foot-ball contact, at the moment of foot-ball con…						McMorris, Terence/0000-0002-1615-2565													0031-5125					JUN	1996	82	3
soccer	J	Levy, AS; Lohnes, J; Sculley, S; LeCroy, M; Garrett, W				Levy, AS; Lohnes, J; Sculley, S; LeCroy, M; Garrett, W			Chondral delamination of the knee in soccer players	AMERICAN JOURNAL OF SPORTS MEDICINE												This study reports on the diagnosis and treatment of chondral delamination in the knees of soccer players. The authors attempted to provide a clinical standard for comparison with emerging cartilage repair techniques. Twenty-three consecutive chondral fractures in a homogeneous population of athletes were evaluated using physical examination, magnetic resonance imaging, and arthroscopic examinati…																			0363-5465					SEP-OCT	1996	24	5
soccer	J	Lerda, R; Garzunel, R; Therme, P				Lerda, R; Garzunel, R; Therme, P			Analogic transfer: A strategy for adapting to spatial constraints. The case of a duel in soccer	INTERNATIONAL JOURNAL OF SPORT PSYCHOLOGY												It is hypothesized that in team sports, the superiority of experts at adapting to changes in the environment is due to schematic mental structures by means of which they liken the current situation to an isomorphic situation already encountered. Our approach consisted of varying the constraints (the dimensions of the playing areas) of a standardized one-to-one duel cask in order to reproduce the …																			0047-0767					APR-JUN	1996	27	2
soccer	J	Pintsaar, A; Brynhildsen, J; Tropp, H				Pintsaar, A; Brynhildsen, J; Tropp, H			Postural corrections after standardised perturbations of single limb stance: Effect of training and orthotic devices in patients with ankle instability	BRITISH JOURNAL OF SPORTS MEDICINE												Objective-Soccer players with functional instability of the ankle joint have shown impairment of postural control in single limb stance. The aim of this study was to examine the effect of stance perturbation. Methods-A standardised method for the study of postural corrections after perturbation (Equitest) was used. Female soccer players with and without functional instability were examined. Resul…																			0306-3674	1473-0480				JUN	1996	30	2
soccer	J	Stephens, DE; Bredemeier, BJL				Stephens, DE; Bredemeier, BJL			Moral atmosphere and judgments about aggression in girls' soccer: Relationships among moral and motivational variables	JOURNAL OF SPORT & EXERCISE PSYCHOLOGY												Recent sport psychology research addressing athletic aggression has tended to focus either on the moral or the motivational dimensions of aggressive behavior. The current study utilized both moral and motivational constructs to investigate aggression in young soccer participants (N = 212) from two different age-group leagues: under 12 and under 14. Stepwise multiple regression analyses revealed t…																			0895-2779					JUN	1996	18	2
soccer	J	Broad, EM; Burke, LM; Cox, GR; Heeley, P; Riley, M				Broad, EM; Burke, LM; Cox, GR; Heeley, P; Riley, M			Body weight changes and voluntary fluid intakes during training and competition sessions in team sports	INTERNATIONAL JOURNAL OF SPORT NUTRITION												Fluid losses (measured by body weight changes) and voluntary fluid intakes were measured in elite basketball, netball, and soccer teams during typical summer and winter exercise sessions to determine fluid requirements and the degree of fluid replacement. Each subject was weighed in minimal clothing before and immediately after training, weights, and competition sessions; fluid intake, duration o…					Riley, Malcolm/B-5296-2011; Burke, Louise/X-3127-2019; Burke, Louise/ABC-5691-2020	Riley, Malcolm/0000-0003-3040-8616; Burke, Louise/0000-0001-8866-5637; Cox, Gregory/0000-0003-4334-608X; Broad, Elizabeth/0000-0003-4550-3667													1050-1606					SEP	1996	6	3
soccer	J	Lindqvist, KS; Timpka, T; Bjurulf, P				Lindqvist, KS; Timpka, T; Bjurulf, P			Injuries during leisure physical activity in a Swedish municipality	SCANDINAVIAN JOURNAL OF SOCIAL MEDICINE												The objective of this study was to provide an epidemiologic basis for planning community programmes preventing injuries during leisure physical activity, especially participation in sports. A total population survey of unintentional injuries was carried out in an area with a population of over 41,000. All sports injuries (n=933) occurring within a 12-month period and requiring medical care were n…					Timpka, Toomas/E-8065-2018														0300-8037					DEC	1996	24	4
soccer	J	Bosco, C; Tihanyi, J; Viru, A				Bosco, C; Tihanyi, J; Viru, A			Relationships between field fitness test and basal serum testosterone and cortisol levels in soccer players	CLINICAL PHYSIOLOGY												The aim of this study was to investigate the existence of a relationship between performance capacities and blood levels of testosterone (T) and cortisol (C), Thirty-two professional soccer players volunteered for the study. Morning levels of hormones were plotted against results of maximal vertical jump with a preparatory counter-movement (CMJ), 30 m running, and Cooper's 12-min running test. Th…																			0144-5979					MAY	1996	16	3
soccer	J	Salman, AB; Yildirgan, MI; Celebi, F				Salman, AB; Yildirgan, MI; Celebi, F			Posttraumatic gallbladder torsion in a child	JOURNAL OF PEDIATRIC SURGERY												Torsion of the gallbladder in an 8-year-old boy, which was precipitated by blunt abdominal trauma from a ball-strike during a soccer game, is reported. Of the 13 reported childhood cases of gallbladder torsion, this is the first to be precipitated by blunt abdominal trauma in the presence of congenital anatomic predilection. Copyright (C) 1996 by W.B. Saunders Company						salman, ahmed/0000-0002-5634-2726													0022-3468					NOV	1996	31	11
soccer	J	Oshiro, T; Lutrus, CK; Hagen, DE; Lee, JS; Salk, SHS				Oshiro, T; Lutrus, CK; Hagen, DE; Lee, JS; Salk, SHS			An effective Hamiltonian study for the binding energies of large Si clusters (Si)(n)	JOURNAL OF THE KOREAN PHYSICAL SOCIETY												In view of the deficiency of information on large Si clusters, a computationally efficient effective Hamiltonian method for Si clusters (Si)(n) of large size is employed. The computed results of binding energies for large clusters, including the fullerene (soccer ball) structure of (Si)(60), are quite encouraging in that the extrapolated value of the average binding energy from a linear least-squ…																			0374-4884					APR	1996	29	2
soccer	J	Dinc, H; Savci, G; Demirci, A; Sadikoglu, MY; Tuncel, E; Yavuz, H				Dinc, H; Savci, G; Demirci, A; Sadikoglu, MY; Tuncel, E; Yavuz, H			Quantitative computed tomography for measuring bone mineral density in athletes	CALCIFIED TISSUE INTERNATIONAL												We studied the effect of different training patterns on vertebral trabecular and cortical bone mineral density (BMD) in male athletes using quantitative computed tomography. Vertebral trabecular (t) and cortical (c) BMDs of the first three lumbar vertebrae were measured using single energy quantitative computed tomography in 51 athletes including 10 weight lifters (mean age 20 years), 13 soccer p…					Savcı, Gürsel/AAH-5481-2021	DINC, HASAN/0000-0002-0738-1809													0171-967X					JUN	1996	58	6
soccer	J	Kohler, G; Nakhostin, M; Herren, T				Kohler, G; Nakhostin, M; Herren, T			Acute isolated ventral dislocation of the proximal tibiofibular joint	UNFALLCHIRURG												We present the case of a 19-year-old soccer player who had sustained a valgus, external rotation trauma to the flexed knee with traumatic anterolateral dislocation of the proximal tibiofibular joint and concomitant partial peroneal nerve palsy, which went away within a few days, We discuss the clinical features and treatment by temporary screw fixation of the proximal tibiofibular joint, as well …																			0177-5537					MAR	1996	99	3
soccer	J	Schneider, W; Bjorklund, DF; MaierBruckner, W				Schneider, W; Bjorklund, DF; MaierBruckner, W			The effects of expertise and IQ on children's memory: When knowledge is, and when it is not enough	INTERNATIONAL JOURNAL OF BEHAVIORAL DEVELOPMENT												Two experiments were conducted to investigate the assumption that rich domain knowledge can compensate for low overall aptitude on domain-related cognitive tasks. Whereas previous research dealing with text recall and text comprehension tasks has provided evidence supporting this assumption, recent studies examining the effects of both expertise and intelligence on a strategic memory task (sort-r…																			0165-0254					DEC	1996	19	4
soccer	J	Best, TM; Garrett, WE				Best, TM; Garrett, WE			Hamstring strains - Expediting return to pay	PHYSICIAN AND SPORTSMEDICINE												Strains to the hamstring muscle group are prevalent and, unfortunately, often recurrent, with prolonged rehabilitation and persistent disability. Most hamstring injuries are of a single muscle near the muscle-tendon junction. Rarely, the hamstring muscle group may avulse from the ischial tuberosity. The diagnosis can usually be made by history and physical exam, but MRI can be used to help pinpoi…																			0091-3847					AUG	1996	24	8
soccer	J	Giada, F; Zuliani, G; BaldoEnzi, G; Palmieri, E; Volpato, S; Vitale, E; Magnanini, P; Colozzi, A; Vecchiet, L; Fellin, R				Giada, F; Zuliani, G; BaldoEnzi, G; Palmieri, E; Volpato, S; Vitale, E; Magnanini, P; Colozzi, A; Vecchiet, L; Fellin, R			Lipoprotein profile, diet and body composition in athletes practicing mixed and anaerobic activities	JOURNAL OF SPORTS MEDICINE AND PHYSICAL FITNESS												Objective. To compare lipoprotein profile, body composition and diet in a sample of athletes practicing mixed and anaerobic sports activities, and in a group of sedentary controls. Experimental design. Cross selectional study. Participants. Twenty professional soccer players (mixed trained), twenty body builders (anaerobic trained) and twenty sedentary subjects, all males and matched for age were…					VOLPATO, STEFANO/H-2977-2014	VOLPATO, STEFANO/0000-0003-4335-6034													0022-4707	1827-1928				SEP	1996	36	3
soccer	J	Wiggins, MS; Brustad, RJ				Wiggins, MS; Brustad, RJ			Perception of anxiety and expectations of performance	PERCEPTUAL AND MOTOR SKILLS												The purpose of this study was to examine expectations of performance and the directionality of anxiety. Directionality refers to the facilitative or debilitative aspects of anxiety. Subjects were 91 athletes competing in soccer, swimming, and track and field. The Competitive Slate Anxiety Inventory-2 with an added Facilitative/Debilitative scale and Expectation of Performance scale was employed. …																			0031-5125					DEC	1996	83	3
soccer	J	Putukian, M; Echemendia, RJ				Putukian, M; Echemendia, RJ			Managing successive minor head injuries - Which tests guide return to play?	PHYSICIAN AND SPORTSMEDICINE												This case report describes a female college basketball player who experienced brief loss of consciousness with hemiparesis after being struck in the jaw during a game. When she returned to play a month later, she sustained a second mild head injury, which resulted in persistent headache, cognitive difficulties, and reversal in hand dominance, She has since recovered fully, This case addresses ret…					Echemendia, Ruben/R-6939-2019														0091-3847					NOV	1996	24	11
soccer	J	Prapavessis, H; Carron, AA; Spink, KS				Prapavessis, H; Carron, AA; Spink, KS			Team building in sport	INTERNATIONAL JOURNAL OF SPORT PSYCHOLOGY												The purpose of the study was to examine the influence of a psychological intervention program focusing on team-building principles oft the cohesion in soccer teams. Perceptions of cohesion of athletes in team-building, control, and attention-placebo cona ol conditions were assessed prior to the beginning of the season and then after an eight-week intervention period. Assessment of athletes' satis…																			0047-0767					JUL-SEP	1996	27	3
soccer	J	Madden, CC; Mellion, MB				Madden, CC; Mellion, MB			Sever's disease and other causes of heel pain in adolescents	AMERICAN FAMILY PHYSICIAN												Sever's disease, or apophysitis of the calcaneus, is a common but frequently undiagnosed source of heel pain in young athletes. This condition frequently occurs before or during the peak growth spurt in boys and girls, often shortly after they begin a new sport or season. Sever's disease often occurs in running and jumping sports, particularly soccer. Patients present with intermittent or continu…																			0002-838X					NOV 1	1996	54	6
soccer	J	Sorensen, L; Larsen, SE; Rock, ND				Sorensen, L; Larsen, SE; Rock, ND			The epidemiology of sports injuries in school-aged children	SCANDINAVIAN JOURNAL OF MEDICINE & SCIENCE IN SPORTS												In the 5-year-period 1988-1992, 6096 children aged 6-17 (54.5% boys and 45.5% girls) were treated at the Emergency Department at Esbjerg Central Hospital after having sustained a sports injury. The data were registred according to the European Home- and Leisure-Accident Surveillance System (EHLASS) protocol. We found a total incidence rate in the municipality of Esbjerg of 73.3 per 1000 per year.…																			0905-7188					OCT	1996	6	5
soccer	J	Gullo, L; Pezzilli, R; Tomassetti, P				Gullo, L; Pezzilli, R; Tomassetti, P			Unusual association of macroamylasemia and hyperlipasemia: Report of two cases	AMERICAN JOURNAL OF GASTROENTEROLOGY												Objective: To describe two cases of macroamylasemia associated with hyperlipasemia. Methods and Results: The patients were a young male soccer player who had sustained a kick in the groin during a match and a woman with aspecific dyspeptic complaints, In both the macroamylasemia had been previously undetected; when admitted with the above complaints, serum pancreatic isoamylase levels, as determi…					Pezzilli, Raffaele/H-8280-2019	Pezzilli, Raffaele/0000-0001-9827-7451													0002-9270					NOV	1996	91	11
soccer	J	Karlsson, J; Eriksson, BI; Sward, L				Karlsson, J; Eriksson, BI; Sward, L			Recurrent dislocation of the peroneal tendons	SCANDINAVIAN JOURNAL OF MEDICINE & SCIENCE IN SPORTS												Peroneal tendon dislocations occur in sports, particularly in skiing and soccer. This paper presents the outcome of 15 patients with post-traumatic recurrent peroneal tendon dislocations, operated on with a soft-tissue reconstruction of the superior peroneal retinaculum, i.e. reattachment and reinforcement, in combination with a retrofibular groove deepening. Mean follow-up was 3.5 (2-7) years af…						Eriksson, Bengt/0000-0001-6894-7434													0905-7188	1600-0838				AUG	1996	6	4
[truncated: 30,261 more rows]
[truncated: 23 more columns]
